# Supplementary material for: The Anti-Apoptotic Effect of ASC-Exosomes in an In Vitro ALS Model and Their Proteomic Analysis
Source: Cells. 2019 Sep 14;8(9):1087. doi: 10.3390/cells8091087 (PMC6770878; doi:10.3390/cells8091087)
Supplement: Supplementary file 1 [file cells-08-01087-s001.zip]

Archive with 4 entries (4 files):
- Supplementary material 1_Table S1.xlsx
- Supplementary material 2_Table S2 (TMHMM) -1.xlsx
- Supplementary material 3_Table S3 (GO Enrichment Analysis) .xlsx
- Supplementary material 4_Table S4 (ClueGOResultTable KEGG).xlsx
