# Supplementary material for: The Anti-Apoptotic Effect of ASC-Exosomes in an In Vitro ALS Model and Their Proteomic Analysis
Source: Cells. 2019 Sep 14;8(9):1087. doi: 10.3390/cells8091087 (PMC6770878; doi:10.3390/cells8091087)
Supplement: Supplementary file 1 [file cells-08-01087-s001.zip › Supplementary material 1_Table S1.xlsx]

## Sheet: Exosomes mouse PP
N	Unused	Total	% Cov (95)	Accession #	Name	Species	Peptides(95%)	Gene Ontology	Pathway	Interactions	Function
1	209.65	209.65	90.2	CO1A2_MOUSE	Collagen alpha-2(I) chain OS=Mus musculus GN=Col1a2 PE=2 SV=2	MOUSE	399	collagen trimer; collagen type I trimer; extracellular exosome; extracellular matrix; extracellular space; intracellular; extracellular matrix structural constituent; identical protein binding; metal ion binding; platelet-derived growth factor binding; protein binding, bridging; SMAD binding; blood vessel development; cellular response to amino acid stimulus; collagen fibril organization; protein…			Type I collagen is a member of group I collagen (fibrillar forming collagen).
2	196.82	197.61	87.4	CO1A1_MOUSE	Collagen alpha-1(I) chain OS=Mus musculus GN=Col1a1 PE=1 SV=4	MOUSE	386	collagen trimer; collagen type I trimer; cytoplasm; endoplasmic reticulum; extracellular matrix; extracellular space; Golgi apparatus; proteinaceous extracellular matrix; secretory granule; extracellular matrix structural constituent; identical protein binding; metal ion binding; platelet-derived growth factor binding; blood vessel development; bone trabecula formation; cartilage development invo…			Type I collagen is a member of group I collagen (fibrillar forming collagen).
3	141.39	141.05	44.2	FINC_MOUSE	Fibronectin OS=Mus musculus GN=Fn1 PE=1 SV=4	MOUSE	79	apical plasma membrane; basal lamina; basement membrane; blood microparticle; endoplasmic reticulum-Golgi intermediate compartment; extracellular exosome; extracellular matrix; extracellular space; fibrinogen complex; proteinaceous extracellular matrix; heparin binding; identical protein binding; integrin binding; mercury ion binding; peptidase activator activity; protease binding; acute-phase re…		Q8CIH5	Fibronectins bind cell surfaces and various compounds including collagen, fibrin, heparin, DNA, and actin. Fibronectins are involved in cell adhesion, cell motility, opsonization, wound healing, and maintenance of cell shape healing, and maintenance of cell shape. Involved in osteoblast compaction through the fibronectin fibrillogenesis cell-mediated matrix assembly process, essential for osteobl…
4	112.25	112.94	66.3	CO3A1_MOUSE	Collagen alpha-1(III) chain OS=Mus musculus GN=Col3a1 PE=1 SV=4	MOUSE	108	collagen trimer; collagen type III trimer; extracellular matrix; extracellular space; proteinaceous extracellular matrix; extracellular matrix structural constituent; integrin binding; metal ion binding; platelet-derived growth factor binding; SMAD binding; aging; aorta smooth muscle tissue morphogenesis; blood vessel development; cell-matrix adhesion; cellular response to amino acid stimulus; ce…			Collagen type III occurs in most soft connective tissues along with type I collagen. Involved in regulation of cortical development. Is the major ligand of ADGRG1 in the developing brain and binding to ADGRG1 inhibits neuronal migration and activates the RhoA pathway by coupling ADGRG1 to GNA13 and possibly GNA12.
5	100.74	104.75	63.8	CO5A2_MOUSE	Collagen alpha-2(V) chain OS=Mus musculus GN=Col5a2 PE=1 SV=1	MOUSE	77	collagen trimer; collagen type V trimer; extracellular matrix; extracellular matrix structural constituent; metal ion binding; SMAD binding; cellular response to amino acid stimulus; collagen fibril organization; eye morphogenesis; negative regulation of endodermal cell differentiation; ossification; skeletal system development; skin development			Type V collagen is a member of group I collagen (fibrillar forming collagen). It is a minor connective tissue component of nearly ubiquitous distribution. Type V collagen binds to DNA, heparan sulfate, thrombospondin, heparin, and insulin. Type V collagen is a key determinant in the assembly of tissue-specific matrices.
6	88.73	89.9	41.8	CO5A1_MOUSE	Collagen alpha-1(V) chain OS=Mus musculus GN=Col5a1 PE=2 SV=2	MOUSE	64	basement membrane; collagen trimer; collagen type V trimer; extracellular exosome; extracellular matrix; proteinaceous extracellular matrix; extracellular matrix structural constituent; heparin binding; platelet-derived growth factor binding; proteoglycan binding; blood vessel development; cell adhesion; cell migration; collagen biosynthetic process; collagen fibril organization; extracellular fi…			Type V collagen is a member of group I collagen (fibrillar forming collagen). It is a minor connective tissue component of nearly ubiquitous distribution. Type V collagen binds to DNA, heparan sulfate, thrombospondin, heparin, and insulin (By similarity). Transcriptionally activated by CEBPZ, which recognizes a CCAAT-like motif, CAAAT in the COL5A1 promoter.
7	55.18	55.11	46.1	VIME_MOUSE	Vimentin OS=Mus musculus GN=Vim PE=1 SV=3	MOUSE	51	cell leading edge; cell projection; cytoplasm; cytoskeleton; cytosol; extracellular exosome; focal adhesion; intermediate filament; intermediate filament cytoskeleton; neuron projection; peroxisome; plasma membrane; type III intermediate filament; double-stranded RNA binding; glycoprotein binding; identical protein binding; keratin filament binding; protein C-terminus binding; scaffold protein bi…		P35465; Q96RG2; Q9R269; P17452	Vimentins are class-III intermediate filaments found in various non-epithelial cells, especially mesenchymal cells. Vimentin is attached to the nucleus, endoplasmic reticulum, and mitochondria, either laterally or terminally.; Involved with LARP6 in the stabilization of type I collagen mRNAs for CO1A1 and CO1A2.
8	43.43	43.46	64.1	TPM4_MOUSE	Tropomyosin alpha-4 chain OS=Mus musculus GN=Tpm4 PE=2 SV=3	MOUSE	24	cortical cytoskeleton; cytoplasm; extracellular exosome; focal adhesion; membrane; podosome; stress fiber; metal ion binding; osteoblast differentiation			Binds to actin filaments in muscle and non-muscle cells. Plays a central role, in association with the troponin complex, in the calcium dependent regulation of vertebrate striated muscle contraction. Smooth muscle contraction is regulated by interaction with caldesmon. In non-muscle cells is implicated in stabilizing cytoskeleton actin filaments. Binds calcium (By similarity).
9	35.66	35.47	52.3	NUCB1_MOUSE	Nucleobindin-1 OS=Mus musculus GN=Nucb1 PE=1 SV=2	MOUSE	20	cis-Golgi network; early endosome; endoplasmic reticulum-Golgi intermediate compartment; extracellular exosome; extracellular space; extrinsic component of Golgi membrane; Golgi apparatus; Golgi cisterna membrane; Golgi-associated vesicle; lumenal side of Golgi membrane; membrane; microtubule cytoskeleton; nucleus; rough endoplasmic reticulum; trans-Golgi network; calcium ion binding; DNA binding…			Major calcium-binding protein of the Golgi. May have a role in calcium homeostasis (By similarity).
10	34.34	34.39	41.1	MMP2_MOUSE	72 kDa type IV collagenase OS=Mus musculus GN=Mmp2 PE=2 SV=1	MOUSE	22	cytoplasm; extracellular space; mitochondrion; nucleus; plasma membrane; proteinaceous extracellular matrix; sarcomere; metalloendopeptidase activity; metallopeptidase activity; serine-type endopeptidase activity; zinc ion binding; angiogenesis; blood vessel maturation; bone trabecula formation; cellular response to amino acid stimulus; collagen catabolic process; embryo implantation; endodermal …			Ubiquitinous metalloproteinase that is involved in diverse functions such as remodeling of the vasculature, angiogenesis, tissue repair, tumor invasion, inflammation, and atherosclerotic plaque rupture. As well as degrading extracellular matrix proteins, can also act on several nonmatrix proteins such as big endothelial 1 and beta-type CGRP promoting vasoconstriction. Also cleaves KISS at a Gly-|…
11	33.35	33.37	40.8	CS1A_MOUSE	Complement C1s-A subcomponent OS=Mus musculus GN=C1sa PE=2 SV=2	MOUSE	18	blood microparticle; extracellular exosome; calcium ion binding; identical protein binding; serine-type endopeptidase activity; complement activation, classical pathway; innate immune response			C1s B chain is a serine protease that combines with C1q and C1r to form C1, the first component of the classical pathway of the complement system. C1r activates C1s so that it can, in turn, activate C2 and C4 (By similarity).
12	32.58	38.4	57.8	TPM1_MOUSE	Isoform 2 of Tropomyosin alpha-1 chain OS=Mus musculus GN=Tpm1	MOUSE	24
13	31.02	31.02	45.8	ECM1_MOUSE	Extracellular matrix protein 1 OS=Mus musculus GN=Ecm1 PE=1 SV=2	MOUSE	20	extracellular exosome; extracellular matrix; extracellular space; proteinaceous extracellular matrix; enzyme binding; interleukin-2 receptor binding; laminin binding; protease binding; protein C-terminus binding; signal transducer activity; angiogenesis; biomineral tissue development; inflammatory response; negative regulation of bone mineralization; negative regulation of cytokine-mediated signa…			Involved in endochondral bone formation as negative regulator of bone mineralization. Stimulates the proliferation of endothelial cells and promotes angiogenesis. Inhibits MMP9 proteolytic activity (By similarity).
14	30.81	30.95	42.4	PGS2_MOUSE	Decorin OS=Mus musculus GN=Dcn PE=2 SV=1	MOUSE	17	collagen type VI trimer; cytoplasm; extracellular space; extracellular matrix binding; glycosaminoglycan binding; poly(A) RNA binding; protein kinase inhibitor activity; aging; cytokine-mediated signaling pathway; kidney development; negative regulation of angiogenesis; negative regulation of endothelial cell migration; negative regulation of JAK-STAT cascade; negative regulation of protein kinas…			May affect the rate of fibrils formation.
15	29.13	29.13	45.7	PCOC1_MOUSE	Procollagen C-endopeptidase enhancer 1 OS=Mus musculus GN=Pcolce PE=1 SV=2	MOUSE	16	extracellular exosome; extracellular matrix; extracellular space; collagen binding; heparin binding; peptidase activator activity; proteolysis			Binds to the C-terminal propeptide of type I procollagen and enhances procollagen C-proteinase activity.
16	27.19	27.19	62.8	FSTL1_MOUSE	Follistatin-related protein 1 OS=Mus musculus GN=Fstl1 PE=1 SV=2	MOUSE	19	extracellular exosome; extracellular space; calcium ion binding; heparin binding; response to starvation		Q14689	May modulate the action of some growth factors on cell proliferation and differentiation. Binds heparin (By similarity).
17	23.44	23.41	25	GELS_MOUSE	Gelsolin OS=Mus musculus GN=Gsn PE=1 SV=3	MOUSE	13	actin cap; blood microparticle; cortical actin cytoskeleton; cytoplasm; cytosol; extracellular exosome; extracellular region; extracellular space; focal adhesion; lamellipodium; myelin sheath; nucleus; perinuclear region of cytoplasm; plasma membrane; podosome; ruffle; sarcoplasm; actin binding; calcium ion binding; myosin II binding; protein domain specific binding; actin filament capping; actin…			Calcium-regulated, actin-modulating protein that binds to the plus (or barbed) ends of actin monomers or filaments, preventing monomer exchange (end-blocking or capping). It can promote the assembly of monomers into filaments (nucleation) as well as sever filaments already formed. Plays a role in ciliogenesis.
18	23.17	23.2	51	SPRC_MOUSE	SPARC OS=Mus musculus GN=Sparc PE=1 SV=1	MOUSE	13	basement membrane; cell surface; extracellular space; nuclear matrix; platelet alpha granule; platelet alpha granule membrane; proteinaceous extracellular matrix; calcium ion binding; collagen binding; extracellular matrix binding; bone development; cellular response to growth factor stimulus; heart development; inner ear development; lung development; negative regulation of angiogenesis; negativ…			Appears to regulate cell growth through interactions with the extracellular matrix and cytokines. Binds calcium and copper, several types of collagen, albumin, thrombospondin, PDGF and cell membranes. There are two calcium binding sites; an acidic domain that binds 5 to 8 Ca(2+) with a low affinity and an EF-hand loop that binds a Ca(2+) ion with a high affinity.
19	22.24	22.3	54.4	DKK3_MOUSE	Dickkopf-related protein 3 OS=Mus musculus GN=Dkk3 PE=2 SV=1	MOUSE	14	extracellular region; extracellular space; adrenal gland development; negative regulation of aldosterone biosynthetic process; negative regulation of canonical Wnt signaling pathway; negative regulation of cortisol biosynthetic process; negative regulation of transcription, DNA-templated; Wnt signaling pathway			Antagonizes canonical Wnt signaling by inhibiting LRP5/6 interaction with Wnt and by forming a ternary complex with the transmembrane protein KREMEN that promotes internalization of LRP5/6. DKKs play an important role in vertebrate development, where they locally inhibit Wnt regulated processes such as antero-posterior axial patterning, limb development, somitogenesis and eye formation. In the ad…
20	20.18	20.13	46.5	IBP5_MOUSE	Insulin-like growth factor-binding protein 5 OS=Mus musculus GN=Igfbp5 PE=1 SV=1	MOUSE	13	insulin-like growth factor binding protein complex; insulin-like growth factor ternary complex; intracellular; fibronectin binding; insulin-like growth factor I binding; insulin-like growth factor II binding; cellular response to cAMP; cellular response to organic cyclic compound; female pregnancy; glucose homeostasis; glucose metabolic process; hair follicle morphogenesis; intracellular signal t…			IGF-binding proteins prolong the half-life of the IGFs and have been shown to either inhibit or stimulate the growth promoting effects of the IGFs on cell culture. They alter the interaction of IGFs with their cell surface receptors.
21	18.66	18.66	67.7	TIMP2_MOUSE	Metalloproteinase inhibitor 2 OS=Mus musculus GN=Timp2 PE=1 SV=2	MOUSE	14	basement membrane; cell surface; extracellular exosome; extracellular space; enzyme activator activity; integrin binding; metal ion binding; metalloendopeptidase inhibitor activity; protease binding; cellular response to organic substance; negative regulation of cell proliferation; negative regulation of membrane protein ectodomain proteolysis; regulation of cAMP metabolic process; regulation of …			Complexes with metalloproteinases (such as collagenases) and irreversibly inactivates them by binding to their catalytic zinc cofactor.
22	18.07	18.1	55	IBP6_MOUSE	Insulin-like growth factor-binding protein 6 OS=Mus musculus GN=Igfbp6 PE=2 SV=2	MOUSE	13	extracellular exosome; extracellular space; Golgi apparatus; insulin-like growth factor I binding; insulin-like growth factor II binding; regulation of cell growth; regulation of insulin-like growth factor receptor signaling pathway			IGF-binding proteins prolong the half-life of the IGFs and have been shown to either inhibit or stimulate the growth promoting effects of the IGFs on cell culture. They alter the interaction of IGFs with their cell surface receptors.
23	17.96	18.14	39.7	CALR_MOUSE	Calreticulin OS=Mus musculus GN=Calr PE=1 SV=1	MOUSE	12	acrosomal vesicle; cytoplasm; cytosol; endoplasmic reticulum; endoplasmic reticulum lumen; external side of plasma membrane; extracellular exosome; extracellular matrix; extracellular region; extracellular space; focal adhesion; Golgi apparatus; membrane; MHC class I peptide loading complex; nucleus; perinuclear region of cytoplasm; phagocytic vesicle; polysome; sarcoplasmic reticulum lumen; smoo…		P12023; P57716; P49769	Calcium-binding chaperone that promotes folding, oligomeric assembly and quality control in the endoplasmic reticulum (ER) via the calreticulin/calnexin cycle. This lectin interacts transiently with almost all of the monoglucosylated glycoproteins that are synthesized in the ER. Interacts with the DNA-binding domain of NR3C1 and mediates its nuclear export. Involved in maternal gene expression re…
24	17.89	17.96	26.8	SAP_MOUSE	Prosaposin OS=Mus musculus GN=Psap PE=1 SV=2	MOUSE	16	extracellular exosome; extracellular space; lysosome; mitochondrion; enzyme activator activity; G-protein coupled receptor binding; adenylate cyclase-inhibiting G-protein coupled receptor signaling pathway; cellular response to organic substance; developmental growth; epithelial cell differentiation involved in prostate gland development; glycosphingolipid metabolic process; negative regulation o…			Prosaposin: Behaves as a myelinotrophic and neurotrophic factor, these effects are mediated by its G-protein-coupled receptors, GPR37 and GPR37L1, undergoing ligand-mediated internalization followed by ERK phosphorylation signaling.; Saposin-A and saposin-C stimulate the hydrolysis of glucosylceramide by beta-glucosylceramidase (EC 3.2.1.45) and galactosylceramide by beta-galactosylceramidase (EC…
25	17.72	17.93	5.7	FLNA_MOUSE	Filamin-A OS=Mus musculus GN=Flna PE=1 SV=5	MOUSE	9	actin cytoskeleton; actin filament bundle; brush border; cell cortex; cell-cell junction; cytoplasm; cytosol; extracellular exosome; focal adhesion; growth cone; membrane; Myb complex; nucleolus; nucleus; plasma membrane; trans-Golgi network; actin binding; actin filament binding; Fc-gamma receptor I complex binding; G-protein coupled receptor binding; glycoprotein binding; GTPase binding; kinase…		Q8CIH5	Actin binding protein that promotes orthogonal branching of actin filaments and links actin filaments to membrane glycoproteins. Anchors various transmembrane proteins to the actin cytoskeleton and serves as a scaffold for a wide range of cytoplasmic signaling proteins (By similarity). Interaction with FLNA may allow neuroblast migration from the ventricular zone into the cortical plate. Tethers …
26	16.05	16.05	17.1	FBLN2_MOUSE	Fibulin-2 OS=Mus musculus GN=Fbln2 PE=1 SV=2	MOUSE	13	extracellular exosome; extracellular matrix; extracellular vesicle; proteinaceous extracellular matrix; calcium ion binding; extracellular matrix binding; positive regulation of cell-substrate adhesion		Q62406-1	Its binding to fibronectin and some other ligands is calcium dependent.
27	15.54	15.59	55.4	SODE_MOUSE	Extracellular superoxide dismutase [Cu-Zn] OS=Mus musculus GN=Sod3 PE=1 SV=1	MOUSE	10	extracellular exosome; extracellular matrix; extracellular space; Golgi lumen; nucleus; trans-Golgi network; copper ion binding; superoxide dismutase activity; zinc ion binding; response to copper ion; response to hypoxia; response to reactive oxygen species			Protect the extracellular space from toxic effect of reactive oxygen intermediates by converting superoxide radicals into hydrogen peroxide and oxygen.
28	15.23	15.36	15.6	LMNA_MOUSE	Prelamin-A/C OS=Mus musculus GN=Lmna PE=1 SV=2	MOUSE	10	cytoplasm; lamin filament; nuclear envelope; nuclear matrix; nuclear membrane; nucleoplasm; nucleus; perinuclear region of cytoplasm; structural molecule activity; cellular response to hypoxia; establishment of cell polarity; establishment or maintenance of microtubule cytoskeleton polarity; muscle organ development; negative regulation of adipose tissue development; negative regulation of extrin…			Lamins are components of the nuclear lamina, a fibrous layer on the nucleoplasmic side of the inner nuclear membrane, which is thought to provide a framework for the nuclear envelope and may also interact with chromatin. Lamin A and C are present in equal amounts in the lamina of mammals. Plays an important role in nuclear assembly, chromatin organization, nuclear membrane and telomere dynamics. …
29	13.97	13.98	24.3	NOV_MOUSE	Protein NOV homolog OS=Mus musculus GN=Nov PE=2 SV=1	MOUSE	8	axon; cytoplasm; dendrite; extracellular region; gap junction; intracellular membrane-bounded organelle; neuronal cell body; proteinaceous extracellular matrix; heparin binding; integrin binding; Notch binding; angiogenesis; bone regeneration; cell adhesion; cell adhesion mediated by integrin; cell chemotaxis; chondrocyte differentiation; endothelial cell chemotaxis; endothelial cell-cell adhesio…			Immediate-early protein playing a role in various cellular processes including proliferation, adhesion, migration, differentiation and survival. Acts by binding to integrins or membrane receptors such as NOTCH1. Essential regulator of hematopoietic stem and progenitor cell function. Inhibits myogenic differentiation through the activation of Notch-signaling pathway. Inhibits vascular smooth muscl…
30	13.66	13.68	10.1	AEBP1_MOUSE	Adipocyte enhancer-binding protein 1 OS=Mus musculus GN=Aebp1 PE=1 SV=1	MOUSE	10	cytoplasm; extracellular exosome; extracellular matrix; extracellular space; nucleus; carboxypeptidase activity; metallocarboxypeptidase activity; RNA polymerase II regulatory region sequence-specific DNA binding; serine-type carboxypeptidase activity; transcription corepressor activity; transcriptional repressor activity, RNA polymerase II transcription regulatory region sequence-specific bindin…			Isoform 2 may positively regulate MAP-kinase activity in adipocytes, leading to enhanced adipocyte proliferation and reduced adipocyte differentiation. Isoform 2 may also positively regulate NF-kappa-B activity in macrophages by promoting the phosphorylation and subsequent degradation of I-kappa-B-alpha (NFKBIA), leading to enhanced macrophage inflammatory responsiveness. Can act as a transcripti…
31	13.19	13.21	64.4	LEG1_MOUSE	Galectin-1 OS=Mus musculus GN=Lgals1 PE=1 SV=3	MOUSE	9	cell surface; cytoplasm; extracellular exosome; extracellular space; intracellular; nucleus; proteinaceous extracellular matrix; carbohydrate binding; galactose binding; lactose binding; poly(A) RNA binding; signal transducer activity; apoptotic process; cellular response to glucose stimulus; cellular response to organic cyclic compound; heterophilic cell-cell adhesion via plasma membrane cell ad…			Lectin that binds beta-galactoside and a wide array of complex carbohydrates. Plays a role in regulating apoptosis, cell proliferation and cell differentiation. Inhibits CD45 protein phosphatase activity and therefore the dephosphorylation of Lyn kinase. Strong inducer of T-cell apoptosis.
32	13.11	13.17	25.1	VEGFD_MOUSE	Vascular endothelial growth factor D OS=Mus musculus GN=Figf PE=2 SV=1	MOUSE	7	extracellular region; extracellular space; membrane; chemoattractant activity; growth factor activity; protein homodimerization activity; vascular endothelial growth factor receptor 3 binding; vascular endothelial growth factor receptor binding; angiogenesis; cell proliferation; dopaminergic neuron differentiation; induction of positive chemotaxis; positive regulation of cell division; positive r…			Growth factor active in angiogenesis, lymphangiogenesis and endothelial cell growth, stimulating their proliferation and migration and also has effects on the permeability of blood vessels. May function in the formation of the venous and lymphatic vascular systems during embryogenesis, and also in the maintenance of differentiated lymphatic endothelium in adults. Binds and activates VEGFR-3 (Flt4…
33	12.75	12.77	58.6	CYTC_MOUSE	Cystatin-C OS=Mus musculus GN=Cst3 PE=2 SV=2	MOUSE	7	axon; basement membrane; contractile fiber; endoplasmic reticulum; extracellular exosome; extracellular region; extracellular space; lysosome; multivesicular body; neuronal cell body; nuclear membrane; perinuclear region of cytoplasm; beta-amyloid binding; cysteine-type endopeptidase inhibitor activity; endopeptidase inhibitor activity; identical protein binding; protease binding; apoptotic proce…			As an inhibitor of cysteine proteinases, this protein is thought to serve an important physiological role as a local regulator of this enzyme activity.
34	12.33	12.5	27	K1C10_MOUSE	Keratin, type I cytoskeletal 10 OS=Mus musculus GN=Krt10 PE=1 SV=3	MOUSE	18	keratin filament; cytoskeletal protein binding; structural molecule activity; cellular response to calcium ion; epidermis development; epithelial cell differentiation; intermediate filament organization; keratinocyte development		Q60680-1
35	11.86	12.15	30.4	ACTG_MOUSE	Actin, cytoplasmic 2 OS=Mus musculus GN=Actg1 PE=1 SV=1	MOUSE	9	actin cytoskeleton; blood microparticle; costamere; cytosol; dense body; extracellular exosome; extracellular space; filamentous actin; focal adhesion; membrane; myelin sheath; myofibril; nucleus; plasma membrane; ATP binding; identical protein binding; structural constituent of cytoskeleton; ubiquitin protein ligase binding; membrane organization; platelet aggregation; retina homeostasis; sarcom…		Q08460	Actins are highly conserved proteins that are involved in various types of cell motility and are ubiquitously expressed in all eukaryotic cells.
36	11.78	11.96	10.4	POSTN_MOUSE	Periostin OS=Mus musculus GN=Postn PE=1 SV=2	MOUSE	6	extracellular matrix; extracellular space; neuromuscular junction; proteinaceous extracellular matrix; trans-Golgi network; cell adhesion molecule binding; heparin binding; metal ion binding; bone regeneration; cell adhesion; cellular response to fibroblast growth factor stimulus; cellular response to transforming growth factor beta stimulus; cellular response to tumor necrosis factor; cellular r…			Induces cell attachment and spreading and plays a role in cell adhesion (PubMed:10404027). Enhances incorporation of BMP1 in the fibronectin matrix of connective tissues, and subsequent proteolytic activation of lysyl oxidase LOX (PubMed:20181949).
37	11.28	11.49	26.5	MIME_MOUSE	Mimecan OS=Mus musculus GN=Ogn PE=2 SV=1	MOUSE	7	extracellular exosome; extracellular space; extracellular vesicle; proteinaceous extracellular matrix; heparin binding; axonogenesis			Induces bone formation in conjunction with TGF-beta-1 or TGF-beta-2.
38	11.1	11.29	18.4	A4_MOUSE	Amyloid beta A4 protein OS=Mus musculus GN=App PE=1 SV=3	MOUSE	9	apical part of cell; astrocyte projection; axon; cell surface; cell-cell junction; ciliary rootlet; clathrin-coated pit; cytoplasm; cytoplasmic vesicle; dendritic shaft; dendritic spine; endosome; ER to Golgi transport vesicle; extracellular exosome; extracellular space; Golgi apparatus; growth cone filopodium; growth cone lamellipodium; integral component of membrane; intracellular membrane-boun…		P98084; Q9QXJ1; Q03157; Q06335; P15253; P14211; P97318; Q62108; Q9D1T0; Q9UQF2; Q9WVI9-1; Q61120; Q9JHI9	Functions as a cell surface receptor and performs physiological functions on the surface of neurons relevant to neurite growth, neuronal adhesion and axonogenesis. Involved in cell mobility and transcription regulation through protein-protein interactions. Can promote transcription activation through binding to APBB1-KAT5 and inhibit Notch signaling through interaction with Numb. Couples to apopt…
39	10.72	27.36	40.5	TPM2_MOUSE	Isoform 2 of Tropomyosin beta chain OS=Mus musculus GN=Tpm2	MOUSE	16
40	10.22	10.52	10.5	K2C5_MOUSE	Keratin, type II cytoskeletal 5 OS=Mus musculus GN=Krt5 PE=1 SV=1	MOUSE	7	cytoplasm; extracellular exosome; intermediate filament; keratin filament; membrane; mitochondrion; nucleus; plasma membrane; scaffold protein binding; structural molecule activity
41	9.8	9.86	11.5	CD248_MOUSE	Endosialin OS=Mus musculus GN=Cd248 PE=2 SV=1	MOUSE	6	cytoplasm; extracellular exosome; integral component of membrane; plasma membrane; calcium ion binding; carbohydrate binding; extracellular matrix binding; anatomical structure regression; cell migration; lymph node development; positive regulation of cell proliferation; positive regulation of endothelial cell apoptotic process			May play a role in angiogenesis or vascular function.
42	9.01	9.05	48.7	B2MG_MOUSE	Beta-2-microglobulin OS=Mus musculus GN=B2m PE=1 SV=2	MOUSE	6	cytoplasm; external side of plasma membrane; extracellular exosome; extracellular space; focal adhesion; Golgi apparatus; HFE-transferrin receptor complex; membrane; MHC class I protein complex; phagocytic vesicle membrane; plasma membrane; glycoprotein binding; identical protein binding; antibacterial humoral response; antigen processing and presentation of endogenous peptide antigen via MHC cla…			Component of the class I major histocompatibility complex (MHC). Involved in the presentation of peptide antigens to the immune system.
43	8.82	8.85	46	PEBP1_MOUSE	Phosphatidylethanolamine-binding protein 1 OS=Mus musculus GN=Pebp1 PE=1 SV=3	MOUSE	5	apical part of cell; axon terminus; cell surface; extracellular exosome; extracellular space; Golgi apparatus; mitochondrial outer membrane; myelin sheath; neuronal cell body; nucleus; rough endoplasmic reticulum; synaptic vesicle; ATP binding; enzyme binding; lipid binding; poly(A) RNA binding; protein kinase binding; serine-type endopeptidase inhibitor activity; aging; eating behavior; hippocam…			Binds ATP, opioids and phosphatidylethanolamine. Has lower affinity for phosphatidylinositol and phosphatidylcholine. Serine protease inhibitor which inhibits thrombin, neuropsin and chymotrypsin but not trypsin, tissue type plasminogen activator and elastase. Inhibits the kinase activity of RAF1 by inhibiting its activation and by dissociating the RAF1/MEK complex and acting as a competitive inh…
44	8.21	8.3	11.1	MOES_MOUSE	Moesin OS=Mus musculus GN=Msn PE=1 SV=3	MOUSE	5	apical part of cell; apical plasma membrane; basolateral plasma membrane; blood microparticle; cell periphery; cytoplasm; cytoskeleton; extracellular exosome; extracellular space; extrinsic component of membrane; filopodium; focal adhesion; microvillus; microvillus membrane; myelin sheath; nucleus; perinuclear region of cytoplasm; plasma membrane; pseudopodium; uropod; vesicle; cell adhesion mole…			Probably involved in connections of major cytoskeletal structures to the plasma membrane.
45	8.09	8.13	11	TICN3_MOUSE	Testican-3 OS=Mus musculus GN=Spock3 PE=2 SV=2	MOUSE	5	extracellular matrix; extracellular space; proteinaceous extracellular matrix; calcium ion binding; glycosaminoglycan binding; metalloendopeptidase inhibitor activity; negative regulation of endopeptidase activity; peptide cross-linking via chondroitin 4-sulfate glycosaminoglycan; signal transduction			May participate in diverse steps of neurogenesis. Inhibits the processing of pro-matrix metalloproteinase 2 (MMP-2) by MT1-MMP and MT3-MMP. May interfere with tumor invasion (By similarity).
46	7.76	21.23	45.6	TPM3_MOUSE	Isoform 2 of Tropomyosin alpha-3 chain OS=Mus musculus GN=Tpm3	MOUSE	14
47	7.72	7.76	3.8	MYH9_MOUSE	Myosin-9 OS=Mus musculus GN=Myh9 PE=1 SV=4	MOUSE	4	actin cytoskeleton; actomyosin; actomyosin contractile ring; brush border; cell cortex; cell leading edge; cell-cell adherens junction; cleavage furrow; COP9 signalosome; cortical cytoskeleton; cytoplasm; cytosol; extracellular exosome; immunological synapse; integrin complex; membrane; myosin complex; myosin II complex; myosin II filament; nucleus; plasma membrane; protein complex; ruffle; stres…		Q923J1	During cell spreading, plays an important role in cytoskeleton reorganization, focal contacts formation (in the margins but not the central part of spreading cells), and lamellipodial retraction; this function is mechanically antagonized by MYH10 (By similarity). Cellular myosin that appears to play a role in cytokinesis, cell shape, and specialized functions such as secretion and capping.
48	7.66	7.76	5.2	TSP2_MOUSE	Thrombospondin-2 OS=Mus musculus GN=Thbs2 PE=1 SV=2	MOUSE	5	basement membrane; platelet alpha granule; proteinaceous extracellular matrix; calcium ion binding; heparin binding; cell adhesion; negative regulation of angiogenesis; positive regulation of synapse assembly		Q63722; Q07954	Adhesive glycoprotein that mediates cell-to-cell and cell-to-matrix interactions. Ligand for CD36 mediating antiangiogenic properties.
49	6.73	6.75	6.3	GRN_MOUSE	Granulins OS=Mus musculus GN=Grn PE=1 SV=2	MOUSE	3	extracellular exosome; extracellular space; intracellular membrane-bounded organelle; mitochondrion; poly(A) RNA binding; blastocyst hatching; embryo implantation; positive regulation of epithelial cell proliferation			Granulins have possible cytokine-like activity. They may play a role in inflammation, wound repair, and tissue remodeling. Acts as an autocrine growth factor for PC cells.
50	6.66	6.67	32.7	IGF1_MOUSE	Insulin-like growth factor I OS=Mus musculus GN=Igf1 PE=2 SV=2	MOUSE	4	alphav-beta3 integrin-IGF-1-IGF1R complex; exocytic vesicle; extracellular space; insulin-like growth factor ternary complex; hormone activity; insulin receptor binding; insulin-like growth factor receptor binding; integrin binding; activation of MAPK activity; activation of protein kinase B activity; blood vessel remodeling; bone mineralization involved in bone maturation; branching morphogenesi…			The insulin-like growth factors, isolated from plasma, are structurally and functionally related to insulin but have a much higher growth-promoting activity. May be a physiological regulator of [1-14C]-2-deoxy-D-glucose (2DG) transport and glycogen synthesis in osteoblasts. Stimulates glucose transport in bone-derived osteoblastic (PyMS) cells and is effective at much lower concentrations than in…
51	6.43	6.54	7.4	TKT_MOUSE	Transketolase OS=Mus musculus GN=Tkt PE=1 SV=1	MOUSE	4	extracellular exosome; myelin sheath; nucleoplasm; nucleus; vesicle; cofactor binding; metal ion binding; protein homodimerization activity; transketolase activity; glyceraldehyde-3-phosphate biosynthetic process; regulation of growth			Catalyzes the transfer of a two-carbon ketol group from a ketose donor to an aldose acceptor, via a covalent intermediate with the cofactor thiamine pyrophosphate.
52	6.37	6.96	7.2	K2C1_MOUSE	Keratin, type II cytoskeletal 1 OS=Mus musculus GN=Krt1 PE=1 SV=4	MOUSE	6	blood microparticle; extracellular exosome; extracellular matrix; extracellular space; keratin filament; membrane; nucleus; plasma membrane; carbohydrate binding; structural molecule activity; complement activation, lectin pathway; establishment of skin barrier; negative regulation of inflammatory response; retina homeostasis			May regulate the activity of kinases such as PKC and SRC via binding to integrin beta-1 (ITB1) and the receptor of activated protein C kinase 1 (RACK1). In complex with C1QBP is a high affinity receptor for kininogen-1/HMWK (By similarity).
53	6.07	6.08	21.2	MYL6_MOUSE	Myosin light polypeptide 6 OS=Mus musculus GN=Myl6 PE=1 SV=3	MOUSE	3	brush border; extracellular exosome; membrane; myosin complex; unconventional myosin complex; vesicle; actin-dependent ATPase activity; calcium ion binding; motor activity; structural constituent of muscle; muscle contraction; muscle filament sliding; skeletal muscle tissue development			Regulatory light chain of myosin. Does not bind calcium.
54	5.96	6	12.7	CATB_MOUSE	Cathepsin B OS=Mus musculus GN=Ctsb PE=1 SV=2	MOUSE	3	apical plasma membrane; caveola; external side of plasma membrane; extracellular exosome; extracellular space; intracellular membrane-bounded organelle; lysosome; melanosome; mitochondrion; nucleolus; perinuclear region of cytoplasm; sarcolemma; collagen binding; cysteine-type endopeptidase activity; cysteine-type peptidase activity; peptidase activity; peptide binding; proteoglycan binding; auto…			Thiol protease which is believed to participate in intracellular degradation and turnover of proteins. Has also been implicated in tumor invasion and metastasis.
55	5.86	6.07	9.1	CO6A2_MOUSE	Collagen alpha-2(VI) chain OS=Mus musculus GN=Col6a2 PE=2 SV=3	MOUSE	7	collagen trimer; extracellular exosome; extracellular matrix; extracellular region; extracellular space; extracellular vesicle; protein complex; proteinaceous extracellular matrix; sarcolemma; cell adhesion; protein heterotrimerization; response to glucose			Collagen VI acts as a cell-binding protein.
56	5.77	21.02	9.4	COBA1_MOUSE	Collagen alpha-1(XI) chain OS=Mus musculus GN=Col11a1 PE=1 SV=2	MOUSE	16	collagen trimer; collagen type XI trimer; proteinaceous extracellular matrix; extracellular matrix structural constituent; metal ion binding; cartilage condensation; cartilage development; chondrocyte development; collagen fibril organization; detection of mechanical stimulus involved in sensory perception of sound; embryonic skeletal system morphogenesis; endodermal cell differentiation; heart m…			May play an important role in fibrillogenesis by controlling lateral growth of collagen II fibrils.
57	5.29	5.4	14.9	CALU_MOUSE	Calumenin OS=Mus musculus GN=Calu PE=1 SV=1	MOUSE	4	endoplasmic reticulum; endoplasmic reticulum lumen; endoplasmic reticulum membrane; extracellular region; Golgi apparatus; melanosome; membrane; sarcoplasmic reticulum lumen; calcium ion binding; enzyme inhibitor activity; peripheral nervous system axon regeneration; platelet degranulation; response to organic cyclic compound			Involved in regulation of vitamin K-dependent carboxylation of multiple N-terminal glutamate residues. Seems to inhibit gamma-carboxylase GGCX. Binds 7 calcium ions with a low affinity (By similarity).
58	5.26	5.3	58.8	ATOX1_MOUSE	Copper transport protein ATOX1 OS=Mus musculus GN=Atox1 PE=1 SV=1	MOUSE	4	cytoplasm; cytosol; copper chaperone activity; copper ion binding; copper ion transmembrane transporter activity; copper-dependent protein binding; cellular copper ion homeostasis; copper ion transport; intracellular copper ion transport; response to oxidative stress; response to reactive oxygen species			Binds and deliver cytosolic copper to the copper ATPase proteins. May be important in cellular antioxidant defense (By similarity).
59	5.21	5.34	56.2	S10A6_MOUSE	Protein S100-A6 OS=Mus musculus GN=S100a6 PE=1 SV=3	MOUSE	3	cytoplasm; cytosol; extracellular exosome; extrinsic component of cytoplasmic side of plasma membrane; nuclear envelope; nucleus; perinuclear region of cytoplasm; ruffle; calcium ion binding; calcium-dependent protein binding; ion transmembrane transporter activity; protein homodimerization activity; S100 protein binding; tropomyosin binding; zinc ion binding		Q9CXW3	May function as calcium sensor and modulator, contributing to cellular calcium signaling. May function by interacting with other proteins, such as TPR-containing proteins, and indirectly play a role in many physiological processes such as the reorganization of the actin cytoskeleton and in cell motility. Binds 2 calcium ions. Calcium binding is cooperative (By similarity).
60	5.14	5.19	34.7	S10AB_MOUSE	Protein S100-A11 OS=Mus musculus GN=S100a11 PE=1 SV=1	MOUSE	3	cytoplasm; extracellular exosome; extracellular space; nucleus; ruffle; calcium ion binding; regulation of cell proliferation			Facilitates the differentiation and the cornification of keratinocytes.
61	5.03	5.18	2.4	NID1_MOUSE	Nidogen-1 OS=Mus musculus GN=Nid1 PE=1 SV=2	MOUSE	3	basal lamina; basement membrane; cell periphery; extracellular exosome; extracellular matrix; extracellular region; proteinaceous extracellular matrix; calcium ion binding; collagen binding; extracellular matrix binding; laminin binding; laminin-1 binding; proteoglycan binding; cell-matrix adhesion; extracellular matrix disassembly; extracellular matrix organization; glomerular basement membrane …		P02468	Sulfated glycoprotein widely distributed in basement membranes and tightly associated with laminin. Also binds to collagen IV and perlecan. It probably has a role in cell-extracellular matrix interactions.
62	4.82	4.9	31.4	THIO_MOUSE	Thioredoxin OS=Mus musculus GN=Txn PE=1 SV=3	MOUSE	3	cytoplasm; cytosol; extracellular exosome; mitochondrion; nucleus; oxidoreductase activity, acting on a sulfur group of donors, disulfide as acceptor; peptide disulfide oxidoreductase activity; poly(A) RNA binding; protein disulfide oxidoreductase activity; cell redox homeostasis; cellular response to oxidative stress; glycerol ether metabolic process; negative regulation of hydrogen peroxide-ind…			Participates in various redox reactions through the reversible oxidation of its active center dithiol to a disulfide and catalyzes dithiol-disulfide exchange reactions (By similarity). Plays a role in the reversible S-nitrosylation of cysteine residues in target proteins, and thereby contributes to the response to intracellular nitric oxide. Nitrosylates the active site Cys of CASP3 in response t…
63	4.79	8.72	5.8	K22E_MOUSE	Keratin, type II cytoskeletal 2 epidermal OS=Mus musculus GN=Krt2 PE=1 SV=1	MOUSE	6	extracellular exosome; extracellular space; Golgi apparatus; keratin filament; membrane; nucleus; cytoskeletal protein binding; structural molecule activity; epidermis development; intermediate filament organization; keratinization; keratinocyte activation; keratinocyte development; keratinocyte migration; keratinocyte proliferation			Probably contributes to terminal cornification. Associated with keratinocyte activation, proliferation and keratinization (By similarity).
64	4.71	4.71	8.7	ALBU_MOUSE	Serum albumin OS=Mus musculus GN=Alb PE=1 SV=3	MOUSE	11	basement membrane; blood microparticle; cytoplasm; endoplasmic reticulum; extracellular exosome; extracellular region; extracellular space; Golgi apparatus; myelin sheath; nucleus; protein complex; chaperone binding; DNA binding; drug binding; fatty acid binding; identical protein binding; oxygen binding; pyridoxal phosphate binding; toxic substance binding; zinc ion binding; cellular response to…			Serum albumin, the main protein of plasma, has a good binding capacity for water, Ca(2+), Na(+), K(+), fatty acids, hormones, bilirubin and drugs. Its main function is the regulation of the colloidal osmotic pressure of blood. Major zinc transporter in plasma, typically binds about 80% of all plasma zinc.
65	4.6	4.67	13.4	HNRPK_MOUSE	Heterogeneous nuclear ribonucleoprotein K OS=Mus musculus GN=Hnrnpk PE=1 SV=1	MOUSE	4	axon terminus; catalytic step 2 spliceosome; cell cortex; cytosol; dendritic spine; extracellular exosome; focal adhesion; membrane; mitochondrion; nuclear chromatin; nucleoplasm; podosome; postsynaptic density; protein-DNA complex; C-rich single-stranded DNA binding; mRNA 3'-UTR binding; mRNA CDS binding; poly(A) RNA binding; pre-mRNA 3'-splice site binding; ribonucleoprotein complex binding; RN…			One of the major pre-mRNA-binding proteins. Binds tenaciously to poly(C) sequences. Likely to play a role in the nuclear metabolism of hnRNAs, particularly for pre-mRNAs that contain cytidine-rich sequences. Can also bind poly(C) single-stranded DNA. Plays an important role in p53/TP53 response to DNA damage, acting at the level of both transcription activation and repression. When sumoylated, ac…
66	4.22	4.35	17.4	TAGL_MOUSE	Transgelin OS=Mus musculus GN=Tagln PE=1 SV=3	MOUSE	3	cytoplasm; epithelial cell differentiation			Actin cross-linking/gelling protein.
67	4.02	4.02	16.3	ML12B_MOUSE	Myosin regulatory light chain 12B OS=Mus musculus GN=Myl12b PE=1 SV=2	MOUSE	2	apical part of cell; brush border; extracellular exosome; myosin II complex; stress fiber; Z disc; calcium ion binding; myosin heavy chain binding; platelet aggregation; regulation of cell shape			Myosin regulatory subunit that plays an important role in regulation of both smooth muscle and nonmuscle cell contractile activity via its phosphorylation. Phosphorylation triggers actin polymerization in vascular smooth muscle. Implicated in cytokinesis, receptor capping, and cell locomotion (By similarity).
68	4	4	22.8	PTMS_MOUSE	Parathymosin OS=Mus musculus GN=Ptms PE=1 SV=3	MOUSE	2	cytosol; zinc ion binding; immune system process			Parathymosin may mediate immune function by blocking the effect of prothymosin alpha which confers resistance to certain opportunistic infections.
69	3.94	4.19	10.5	CATD_MOUSE	Cathepsin D OS=Mus musculus GN=Ctsd PE=1 SV=1	MOUSE	3	extracellular exosome; extracellular space; lysosome; melanosome; membrane raft; mitochondrion; aspartic-type endopeptidase activity; hydrolase activity; peptidase activity; peptide binding; autophagosome assembly; protein catabolic process; proteolysis			Acid protease active in intracellular protein breakdown.
70	3.84	3.94	2.6	CO4A2_MOUSE	Collagen alpha-2(IV) chain OS=Mus musculus GN=Col4a2 PE=2 SV=4	MOUSE	3	basement membrane; collagen type IV trimer; extracellular exosome; extracellular matrix; extracellular region; intracellular membrane-bounded organelle; extracellular matrix structural constituent; angiogenesis; cellular response to transforming growth factor beta stimulus; collagen-activated tyrosine kinase receptor signaling pathway; endodermal cell differentiation; extracellular matrix organiz…			Type IV collagen is the major structural component of glomerular basement membranes (GBM), forming a 'chicken-wire' meshwork together with laminins, proteoglycans and entactin/nidogen.; Canstatin, a cleavage product corresponding to the collagen alpha 2(IV) NC1 domain, possesses both anti-angiogenic and anti-tumor cell activity. It inhibits proliferation and migration of endothelial cells, reduce…
71	3.83	3.9	4.9	LYOX_MOUSE	Protein-lysine 6-oxidase OS=Mus musculus GN=Lox PE=1 SV=1	MOUSE	2	collagen trimer; extracellular space; nucleus; proteinaceous extracellular matrix; copper ion binding; protein-lysine 6-oxidase activity; aorta development; blood vessel development; collagen fibril organization; elastic fiber assembly; heart development; lung development; response to drug; response to steroid hormone; wound healing		P08107; P17879; P04049	Responsible for the post-translational oxidative deamination of peptidyl lysine residues in precursors to fibrous collagen and elastin.; Regulator of Ras expression. May play a role in tumor suppression.
72	3.77	3.85	6.8	ITM2B_MOUSE	Integral membrane protein 2B OS=Mus musculus GN=Itm2b PE=2 SV=1	MOUSE	2	endosome membrane; extracellular exosome; extracellular space; Golgi apparatus; Golgi-associated vesicle membrane; integral component of organelle membrane; intracellular membrane-bounded organelle; membrane; plasma membrane; ATP binding; beta-amyloid binding; negative regulation of amyloid precursor protein biosynthetic process; nervous system development			Plays a regulatory role in the processing of the beta-amyloid A4 precursor protein (APP) and acts as an inhibitor of the beta-amyloid peptide aggregation and fibrils deposition. Plays a role in the induction of neurite outgrowth. Functions as a protease inhibitor by blocking access of secretases to APP cleavage sites (By similarity).; Mature BRI2 (mBRI2) functions as a modulator of the beta-amylo…
73	3.74	3.89	13.4	MANF_MOUSE	Mesencephalic astrocyte-derived neurotrophic factor OS=Mus musculus GN=Manf PE=1 SV=1	MOUSE	2	extracellular region; nucleus; poly(A) RNA binding; response to unfolded protein; vasoconstriction of artery involved in ischemic response to lowering of systemic arterial blood pressure			Selectively promotes the survival of dopaminergic neurons of the ventral mid-brain. Modulates GABAergic transmission to the dopaminergic neurons of the substantia nigra. Enhances spontaneous, as well as evoked, GABAergic inhibitory postsynaptic currents in dopaminergic neurons. Inhibits cell proliferation and endoplasmic reticulum (ER) stress-induced cell death (By similarity).
74	3.64	3.72	32.4	PTMA_MOUSE	Prothymosin alpha OS=Mus musculus GN=Ptma PE=1 SV=2	MOUSE	5	nucleus; histone binding; histone exchange			Prothymosin alpha may mediate immune function by conferring resistance to certain opportunistic infections.
75	3.45	3.59	5.1	C1RA_MOUSE	Complement C1r-A subcomponent OS=Mus musculus GN=C1ra PE=1 SV=1	MOUSE	3	blood microparticle; extracellular exosome; calcium ion binding; serine-type endopeptidase activity; complement activation, classical pathway; innate immune response			C1r B chain is a serine protease that combines with C1q and C1s to form C1, the first component of the classical pathway of the complement system.
76	3.41	3.53	2.6	CO4A1_MOUSE	Collagen alpha-1(IV) chain OS=Mus musculus GN=Col4a1 PE=2 SV=4	MOUSE	2	basement membrane; collagen type IV trimer; extracellular matrix; extracellular region; extracellular matrix structural constituent; platelet-derived growth factor binding; basement membrane organization; blood vessel morphogenesis; brain development; cellular response to amino acid stimulus; collagen-activated tyrosine kinase receptor signaling pathway; epithelial cell differentiation; extracell…			Type IV collagen is the major structural component of glomerular basement membranes (GBM), forming a 'chicken-wire' meshwork together with laminins, proteoglycans and entactin/nidogen.; Arresten, comprising the C-terminal NC1 domain, inhibits angiogenesis and tumor formation. The C-terminal half is found to possess the anti-angiogenic activity. Specifically inhibits endothelial cell proliferation…
77	3.32	3.54	23.5	CH10_MOUSE	10 kDa heat shock protein, mitochondrial OS=Mus musculus GN=Hspe1 PE=1 SV=2	MOUSE	2	extracellular exosome; membrane; mitochondrial matrix; mitochondrion; ATP binding; chaperone binding; metal ion binding; poly(A) RNA binding; unfolded protein binding; chaperone mediated protein folding requiring cofactor; osteoblast differentiation; response to unfolded protein			Eukaryotic CPN10 homolog which is essential for mitochondrial protein biogenesis, together with CPN60. Binds to CPN60 in the presence of Mg-ATP and suppresses the ATPase activity of the latter.
78	3.24	3.44	24.8	S10A4_MOUSE	Protein S100-A4 OS=Mus musculus GN=S100a4 PE=1 SV=1	MOUSE	2	extracellular exosome; extracellular space; neuron projection; nucleus; perinuclear region of cytoplasm; calcium ion binding; identical protein binding; poly(A) RNA binding; RAGE receptor binding; positive regulation of I-kappaB kinase/NF-kappaB signaling		P56565
79	3.15	3.2	21.7	H2AJ_MOUSE	Histone H2A.J OS=Mus musculus GN=H2afj PE=1 SV=1	MOUSE	2	extracellular exosome; nuclear chromatin; nucleosome; DNA binding; chromatin silencing			Core component of nucleosome. Nucleosomes wrap and compact DNA into chromatin, limiting DNA accessibility to the cellular machineries which require DNA as a template. Histones thereby play a central role in transcription regulation, DNA repair, DNA replication and chromosomal stability. DNA accessibility is regulated via a complex set of post-translational modifications of histones, also called h…
80	3.06	3.15	5.1	HSP7C_MOUSE	Heat shock cognate 71 kDa protein OS=Mus musculus GN=Hspa8 PE=1 SV=1	MOUSE	2	blood microparticle; cytoplasm; cytosol; extracellular exosome; extracellular space; focal adhesion; intracellular; intracellular ribonucleoprotein complex; late endosome; lysosomal matrix; lysosomal membrane; melanosome; membrane; myelin sheath; nucleolus; nucleus; plasma membrane; Prp19 complex; spliceosomal complex; ubiquitin ligase complex; ATP binding; ATPase activity; ATPase activity, coupl…		O41974; O88447	Acts as a repressor of transcriptional activation. Inhibits the transcriptional coactivator activity of CITED1 on Smad-mediated transcription. Chaperone. Component of the PRP19-CDC5L complex that forms an integral part of the spliceosome and is required for activating pre-mRNA splicing. May have a scaffolding role in the spliceosome assembly as it contacts all other components of the core complex…
81	2.84	4.11	6.2	K1C42_MOUSE	Keratin, type I cytoskeletal 42 OS=Mus musculus GN=Krt42 PE=1 SV=1	MOUSE	3	cytoplasm; intermediate filament; structural molecule activity
82	2.76	2.84	6.7	EF1B_MOUSE	Elongation factor 1-beta OS=Mus musculus GN=Eef1b PE=1 SV=5	MOUSE	1	cytoplasm; endoplasmic reticulum; eukaryotic translation elongation factor 1 complex; translation elongation factor activity			EF-1-beta and EF-1-delta stimulate the exchange of GDP bound to EF-1-alpha to GTP.
83	2.7	2.76	3.1	NUCL_MOUSE	Nucleolin OS=Mus musculus GN=Ncl PE=1 SV=2	MOUSE	2	cell cortex; cell surface; cytoplasmic ribonucleoprotein granule; dense fibrillar component; extracellular exosome; fibrillar center; intracellular ribonucleoprotein complex; membrane; nucleolus; nucleoplasm; nucleus; calcium ion binding; identical protein binding; nucleotide binding; poly(A) RNA binding; protein C-terminus binding; RNA binding; rRNA primary transcript binding; selenocysteine ins…		Q9CR42; Q9DC51; P63028	Nucleolin is the major nucleolar protein of growing eukaryotic cells. It is found associated with intranucleolar chromatin and pre-ribosomal particles. It induces chromatin decondensation by binding to histone H1. It is thought to play a role in pre-rRNA transcription and ribosome assembly. May play a role in the process of transcriptional elongation. Binds RNA oligonucleotides with 5'-UUAGGG-3' …
84	2.6	2.74	23.2	SUMO2_MOUSE	Small ubiquitin-related modifier 2 OS=Mus musculus GN=Sumo2 PE=1 SV=1	MOUSE	2	nucleus; PML body; poly(A) RNA binding; protein tag; SUMO transferase activity; ubiquitin protein ligase binding; positive regulation of proteasomal ubiquitin-dependent protein catabolic process; positive regulation of transcription from RNA polymerase II promoter; protein sumoylation			Ubiquitin-like protein that can be covalently attached to proteins as a monomer or as a lysine-linked polymer. Covalent attachment via an isopeptide bond to its substrates requires prior activation by the E1 complex SAE1-SAE2 and linkage to the E2 enzyme UBE2I, and can be promoted by an E3 ligase such as PIAS1-4, RANBP2 or CBX4. This post-translational modification on lysine residues of proteins …
85	2.48	2.53	6.8	HDGF_MOUSE	Hepatoma-derived growth factor OS=Mus musculus GN=Hdgf PE=1 SV=2	MOUSE	1	cytoplasm; extracellular space; nucleoplasm; nucleus; transcriptional repressor complex; DNA binding; growth factor activity; heparin binding; nucleotide binding; poly(A) RNA binding; RNA polymerase II transcription corepressor activity; transcription corepressor binding; cellular process; negative regulation of transcription from RNA polymerase II promoter; transcription, DNA-templated		Q3UMU9-1; Q3UMU9-3; Q3UMU9	Heparin-binding protein, with mitogenic activity for fibroblasts. Acts as a transcriptional repressor (By similarity).
86	2.37	3.33	2.1	EMIL1_MOUSE	EMILIN-1 OS=Mus musculus GN=Emilin1 PE=1 SV=1	MOUSE	2	collagen trimer; extracellular exosome; extracellular matrix; extracellular region; proteinaceous extracellular matrix; extracellular matrix constituent conferring elasticity; identical protein binding; cell adhesion; extracellular matrix organization; positive regulation of cell-substrate adhesion		P07200	May be responsible for anchoring smooth muscle cells to elastic fibers, and may be involved not only in the formation of the elastic fiber, but also in the processes that regulate vessel assembly. Has cell adhesive capacity (By similarity). May have a function in placenta formation and initial organogenesis and a later role in interstitial connective tissue.
87	2.35	2.38	5.9	IBP4_MOUSE	Insulin-like growth factor-binding protein 4 OS=Mus musculus GN=Igfbp4 PE=2 SV=2	MOUSE	1	extracellular space; insulin-like growth factor binding; insulin-like growth factor I binding; insulin-like growth factor II binding; inflammatory response; positive regulation of insulin-like growth factor receptor signaling pathway; positive regulation of MAPK cascade; regulation of cell growth; regulation of glucose metabolic process; regulation of growth; type B pancreatic cell proliferation			IGF-binding proteins prolong the half-life of the IGFs and have been shown to either inhibit or stimulate the growth promoting effects of the IGFs on cell culture. They alter the interaction of IGFs with their cell surface receptors.
88	2.19	2.11	1.8	SMOC2_MOUSE	SPARC-related modular calcium-binding protein 2 OS=Mus musculus GN=Smoc2 PE=1 SV=1	MOUSE	1	basement membrane; interstitial matrix; proteinaceous extracellular matrix; calcium ion binding; glycosaminoglycan binding; heparin binding; extracellular matrix organization; positive regulation of cell-substrate adhesion; signal transduction			Can stimulate endothelial cell proliferation, migration, as well as angiogenesis (By similarity). Promotes matrix assembly and cell adhesiveness.
89	2.17	2.19	2.3	LG3BP_MOUSE	Galectin-3-binding protein OS=Mus musculus GN=Lgals3bp PE=1 SV=1	MOUSE	1	blood microparticle; extracellular exosome; extracellular space; membrane; proteinaceous extracellular matrix; scavenger receptor activity; cell adhesion			Promotes intergrin-mediated cell adhesion. May stimulate host defense against viruses and tumor cells (By similarity).
90	2.16	2.16	1.1	LAMB1_MOUSE	Laminin subunit beta-1 OS=Mus musculus GN=Lamb1 PE=1 SV=3	MOUSE	1
91	2.09	7.86	8.2	K2C73_MOUSE	Keratin, type II cytoskeletal 73 OS=Mus musculus GN=Krt73 PE=1 SV=1	MOUSE	5	extracellular exosome; keratin filament; nucleus; structural molecule activity; mitophagy in response to mitochondrial depolarization			Has a role in hair formation. Specific component of keratin intermediate filaments in the inner root sheath (IRS) of the hair follicle (By similarity).
92	2.06	2.06	7.6	CCD58_MOUSE	Coiled-coil domain-containing protein 58 OS=Mus musculus GN=Ccdc58 PE=2 SV=1	MOUSE	1	mitochondrion
93	2.05	2.15	1.3	LTBP2_MOUSE	Latent-transforming growth factor beta-binding protein 2 OS=Mus musculus GN=Ltbp2 PE=1 SV=2	MOUSE	2	extracellular exosome; extracellular matrix; extracellular space; calcium ion binding; heparin binding; extracellular fibril organization			May play an integral structural role in elastic-fiber architectural organization and/or assembly. May be involved in the assembly, secretion and targeting of TGF- beta to sites at which it is stored and/or activated. May play critical roles in controlling and directing the activity of TGF-beta. May have a structural role in the extra cellular matrix (ECM).
94	2.05	2.05	9.7	H4_MOUSE	Histone H4 OS=Mus musculus GN=Hist1h4a PE=1 SV=2	MOUSE	1	extracellular exosome; membrane; nuclear chromosome; nuclear chromosome, telomeric region; nucleoplasm; nucleosome; nucleus; protein complex; DNA binding; histone binding; poly(A) RNA binding; protein domain specific binding; chromatin silencing at rDNA; DNA methylation on cytosine; DNA replication-dependent nucleosome assembly; DNA replication-independent nucleosome assembly; DNA-templated trans…		Q8CDM1; Q9EQQ9	Core component of nucleosome. Nucleosomes wrap and compact DNA into chromatin, limiting DNA accessibility to the cellular machineries which require DNA as a template. Histones thereby play a central role in transcription regulation, DNA repair, DNA replication and chromosomal stability. DNA accessibility is regulated via a complex set of post-translational modifications of histones, also called h…
95	2.03	2.03	2.5	CSF1_MOUSE	Macrophage colony-stimulating factor 1 OS=Mus musculus GN=Csf1 PE=1 SV=2	MOUSE	1	CSF1-CSF1R complex; extracellular exosome; extracellular space; integral component of membrane; perinuclear region of cytoplasm; plasma membrane; cytokine activity; growth factor activity; macrophage colony-stimulating factor receptor binding; protein homodimerization activity; branching involved in mammary gland duct morphogenesis; developmental process involved in reproduction; homeostasis of n…		Q8C161; Q60771; P09581; Q9JHU4; P05480	Cytokine that plays an essential role in the regulation of survival, proliferation and differentiation of hematopoietic precursor cells, especially mononuclear phagocytes, such as macrophages and monocytes. Promotes the release of proinflammatory chemokines, and thereby plays an important role in innate immunity and in inflammatory processes. Plays an important role in the regulation of osteoclas…
96	2.02	2.03	2.3	MMP19_MOUSE	Matrix metalloproteinase-19 OS=Mus musculus GN=Mmp19 PE=2 SV=1	MOUSE	1	anchored component of membrane; extracellular region; plasma membrane; proteinaceous extracellular matrix; calcium ion binding; metalloendopeptidase activity; serine-type endopeptidase activity; zinc ion binding; angiogenesis; cell differentiation; collagen catabolic process; extracellular matrix disassembly; luteolysis; ovarian follicle development; ovulation from ovarian follicle; response to c…			Endopeptidase that degrades various components of the extracellular matrix, such as aggrecan and cartilage oligomeric matrix protein (comp), during development, haemostasis and pathological conditions (arthritic disease). May also play a role in neovascularization or angiogenesis (By similarity). Hydrolyzes collagen type IV, laminin, nidogen, nascin-C isoform, fibronectin, and type I gelatin (By …
97	2.01	2.01	2.1	SFPQ_MOUSE	Splicing factor, proline- and glutamine-rich OS=Mus musculus GN=Sfpq PE=1 SV=1	MOUSE	1	chromatin; cytoplasm; nuclear matrix; nucleoplasm; nucleus; paraspeckles; RNA polymerase II transcription factor complex; chromatin binding; core promoter binding; histone deacetylase binding; nucleotide binding; poly(A) RNA binding; RNA polymerase II distal enhancer sequence-specific DNA binding; transcription regulatory region DNA binding; transcription regulatory region sequence-specific DNA b…			DNA- and RNA binding protein, involved in several nuclear processes. Essential pre-mRNA splicing factor required early in spliceosome formation and for splicing catalytic step II, probably as a heteromer with NONO. Binds to pre-mRNA in spliceosome C complex, and specifically binds to intronic polypyrimidine tracts. Involved in regulation of signal-induced alternative splicing. During splicing of …
98	2	6.21	5.9	K2C1B_MOUSE	Keratin, type II cytoskeletal 1b OS=Mus musculus GN=Krt77 PE=1 SV=1	MOUSE	3	cytoskeleton; extracellular exosome; keratin filament; structural molecule activity
99	2	5.86	6.4	K2C79_MOUSE	Keratin, type II cytoskeletal 79 OS=Mus musculus GN=Krt79 PE=2 SV=2	MOUSE	4	extracellular exosome; keratin filament; enzyme binding; structural molecule activity
100	2	2	1.7	LAP2A_MOUSE	Lamina-associated polypeptide 2, isoforms alpha/zeta OS=Mus musculus GN=Tmpo PE=1 SV=4	MOUSE	1	chromatin; endoplasmic reticulum membrane; membrane; nuclear envelope; nuclear inner membrane; nuclear membrane; nucleus; DNA binding; regulation of transcription, DNA-templated			May be involved in the structural organization of the nucleus and in the post-mitotic nuclear assembly. Plays an important role, together with LMNA, in the nuclear anchorage of RB1 (By similarity).
101	2	2	2.4	OLM2B_MOUSE	Olfactomedin-like protein 2B OS=Mus musculus GN=Olfml2b PE=1 SV=2	MOUSE	1	proteinaceous extracellular matrix; extracellular matrix binding; extracellular matrix organization
102	2	2	6.5	SODC_MOUSE	Superoxide dismutase [Cu-Zn] OS=Mus musculus GN=Sod1 PE=1 SV=2	MOUSE	1	axon cytoplasm; cytoplasm; cytoplasmic vesicle; cytosol; dendrite cytoplasm; dense core granule; extracellular exosome; extracellular matrix; extracellular space; lysosome; mitochondrial intermembrane space; mitochondrion; myelin sheath; neuronal cell body; nucleoplasm; nucleus; peroxisome; plasma membrane; protein complex; chaperone binding; copper ion binding; identical protein binding; protein…		P63001	Destroys radicals which are normally produced within the cells and which are toxic to biological systems.
103	2	2	8.2	CNPY2_MOUSE	Protein canopy homolog 2 OS=Mus musculus GN=Cnpy2 PE=1 SV=1	MOUSE	1	endoplasmic reticulum; enzyme linked receptor protein signaling pathway; negative regulation of gene expression; positive regulation of low-density lipoprotein particle receptor biosynthetic process; regulation of low-density lipoprotein particle clearance; tissue development			Positive regulator of neurite outgrowth by stabilizing myosin regulatory light chain (MRLC). It prevents MIR-mediated MRLC ubiquitination and its subsequent proteasomal degradation (By similarity).
104	2	2	4.9	CNPY4_MOUSE	Protein canopy homolog 4 OS=Mus musculus GN=Cnpy4 PE=1 SV=1	MOUSE	1	extracellular region; receptor binding; regulation of protein localization			Plays a role in the regulation of the cell surface expression of TLR4.
105	2	2	11.2	CYTB_MOUSE	Cystatin-B OS=Mus musculus GN=Cstb PE=2 SV=1	MOUSE	1	cytoplasm; extracellular exosome; extracellular space; nucleolus; nucleus; cysteine-type endopeptidase inhibitor activity; endopeptidase inhibitor activity; poly(A) RNA binding; protease binding; adult locomotory behavior; negative regulation of peptidase activity; negative regulation of proteolysis			This is an intracellular thiol proteinase inhibitor.
106	2	2	1.6	BMP1_MOUSE	Bone morphogenetic protein 1 OS=Mus musculus GN=Bmp1 PE=1 SV=2	MOUSE	1	extracellular space; Golgi apparatus; membrane-bounded vesicle; proteinaceous extracellular matrix; calcium ion binding; cytokine activity; metalloendopeptidase activity; peptidase activity; transforming growth factor beta receptor binding; zinc ion binding; BMP signaling pathway; cartilage development; cell development; ossification; positive regulation of cartilage development; positive regulat…			Cleaves the C-terminal propeptides of procollagen I, II and III. Induces cartilage and bone formation. May participate in dorsoventral patterning during early development by cleaving chordin (CHRD) (By similarity). Responsible for the proteolytic activation of lysyl oxidase LOX.
107	2	2	17.4	RS28_MOUSE	40S ribosomal protein S28 OS=Mus musculus GN=Rps28 PE=3 SV=1	MOUSE	1	cytoplasm; cytosolic small ribosomal subunit; extracellular exosome; small ribosomal subunit; poly(A) RNA binding; structural constituent of ribosome; ribosomal small subunit biogenesis; ribosome biogenesis; rRNA export from nucleus; rRNA processing; translation
108	1.68	1.74	1.5	PTBP2_MOUSE	Polypyrimidine tract-binding protein 2 OS=Mus musculus GN=Ptbp2 PE=1 SV=2	MOUSE	1	growth cone; neuronal cell body; spliceosomal complex; mRNA binding; nucleotide binding; poly(A) RNA binding; pre-mRNA binding; cerebellum development; mRNA splice site selection; negative regulation of RNA splicing; regulation of neural precursor cell proliferation; spinal cord development		Q9WVE0	RNA-binding protein which binds to intronic polypyrimidine tracts and mediates negative regulation of exons splicing. May antagonize in a tissue-specific manner the ability of NOVA1 to activate exon selection. In addition to its function in pre-mRNA splicing, plays also a role in the regulation of translation.
109	1.6	9.34	6.9	K22O_MOUSE	Keratin, type II cytoskeletal 2 oral OS=Mus musculus GN=Krt76 PE=2 SV=1	MOUSE	5	extracellular exosome; keratin filament; nucleus; structural molecule activity; epidermis development; sebaceous gland development			Probably contributes to terminal cornification.
110	1.53	1.64	3.1	NPM_MOUSE	Nucleophosmin OS=Mus musculus GN=Npm1 PE=1 SV=1	MOUSE	1	centrosome; cytoplasm; cytosol; focal adhesion; granular component; intracellular ribonucleoprotein complex; large ribosomal subunit; membrane; nuclear speck; nucleolus; nucleoplasm; nucleus; small ribosomal subunit; spindle pole centrosome; DNA binding; histone binding; NF-kappaB binding; phosphatidylinositol-3,4,5-trisphosphate binding; poly(A) RNA binding; protein heterodimerization activity; …		Q00987	Involved in diverse cellular processes such as ribosome biogenesis, centrosome duplication, protein chaperoning, histone assembly, cell proliferation, and regulation of tumor suppressors p53/TP53 and ARF. Binds ribosome presumably to drive ribosome nuclear export. Associated with nucleolar ribonucleoprotein structures and bind single-stranded nucleic acids. Acts as a chaperonin for the core histo…
111	1.5	1.58	13.3	CYC_MOUSE	Cytochrome c, somatic OS=Mus musculus GN=Cycs PE=1 SV=2	MOUSE	1	cytosol; mitochondrial intermembrane space; mitochondrion; myelin sheath; nucleus; respiratory chain; electron transporter, transferring electrons from CoQH2-cytochrome c reductase complex and cytochrome c oxidase complex activity; heme binding; metal ion binding; activation of cysteine-type endopeptidase activity involved in apoptotic process by cytochrome c; apoptotic process; hydrogen peroxide…			Electron carrier protein. The oxidized form of the cytochrome c heme group can accept an electron from the heme group of the cytochrome c1 subunit of cytochrome reductase. Cytochrome c then transfers this electron to the cytochrome oxidase complex, the final protein carrier in the mitochondrial electron-transport chain.; Plays a role in apoptosis. Suppression of the anti-apoptotic members or acti…
112	1.46	1.6	11.8	H33_MOUSE	Histone H3.3 OS=Mus musculus GN=H3f3a PE=1 SV=2	MOUSE	2	Barr body; extracellular exosome; nuclear chromosome; nuclear chromosome, telomeric region; nuclear nucleosome; nucleoplasm; nucleosome; nucleus; protein complex; histone binding; nucleosomal DNA binding; RNA polymerase II core promoter sequence-specific DNA binding; RNA polymerase II distal enhancer sequence-specific DNA binding; cell proliferation; chromatin silencing at rDNA; DNA methylation o…			Variant histone H3 which replaces conventional H3 in a wide range of nucleosomes in active genes. Constitutes the predominant form of histone H3 in non-dividing cells and is incorporated into chromatin independently of DNA synthesis. Deposited at sites of nucleosomal displacement throughout transcribed genes, suggesting that it represents an epigenetic imprint of transcriptionally active chromati…
113	1.43	1.56	1.9	CAB45_MOUSE	45 kDa calcium-binding protein OS=Mus musculus GN=Sdf4 PE=2 SV=1	MOUSE	1	extracellular exosome; Golgi apparatus; Golgi lumen; late endosome; membrane; calcium ion binding; cerebellum development; fat cell differentiation; response to ethanol; UV protection			May regulate calcium-dependent activities in the endoplasmic reticulum lumen or post-ER compartment.
114	1.4	2.21	5.3	LMNB1_MOUSE	Lamin-B1 OS=Mus musculus GN=Lmnb1 PE=1 SV=3	MOUSE	3	lamin filament; membrane; nuclear envelope; nuclear inner membrane; nuclear matrix; nuclear membrane; nucleoplasm; nucleus; JUN kinase binding; phospholipase binding; structural molecule activity; positive regulation of cyclin-dependent protein serine/threonine kinase activity involved in G2/M transition of mitotic cell cycle; positive regulation of JNK cascade			Lamins are components of the nuclear lamina, a fibrous layer on the nucleoplasmic side of the inner nuclear membrane, which is thought to provide a framework for the nuclear envelope and may also interact with chromatin.
115	1.3	1.43	4.7	STC2_MOUSE	Stanniocalcin-2 OS=Mus musculus GN=Stc2 PE=1 SV=1	MOUSE	2	endoplasmic reticulum; extracellular region; extracellular space; Golgi apparatus; perinuclear region of cytoplasm; enzyme binding; heme binding; protein homodimerization activity; calcium ion homeostasis; cellular calcium ion homeostasis; cellular response to hypoxia; decidualization; embryo implantation; endoplasmic reticulum unfolded protein response; negative regulation of gene expression; ne…			Has an anti-hypocalcemic action on calcium and phosphate homeostasis.

## Sheet: EXOSOMES muose rev FDR1_reportb
Family	Member	Database	Accession	Score	Mass	Num. of matches	Num. of significant matches	Num. of sequences	Num. of significant sequences	emPAI	Description
1	1	uniprot-mouse_reviewed20july15	CO1A2_MOUSE	31827	129992	968	795	101	86	6.12	sp|Q01149|CO1A2_MOUSE Collagen alpha-2(I) chain OS=Mus musculus GN=Col1a2 PE=2 SV=2
2	1	uniprot-mouse_reviewed20july15	CO1A1_MOUSE	20766	138974	739	597	98	89	5.66	sp|P11087|CO1A1_MOUSE Collagen alpha-1(I) chain OS=Mus musculus GN=Col1a1 PE=1 SV=4
2	2	uniprot-mouse_reviewed20july15	CO3A1_MOUSE	6897	140112	291	221	67	51	1.9	sp|P08121|CO3A1_MOUSE Collagen alpha-1(III) chain OS=Mus musculus GN=Col3a1 PE=1 SV=4
2	3	uniprot-mouse_reviewed20july15	CO5A2_MOUSE	5437	145955	225	175	63	53	1.78	sp|Q3U962|CO5A2_MOUSE Collagen alpha-2(V) chain OS=Mus musculus GN=Col5a2 PE=1 SV=1
2	4	uniprot-mouse_reviewed20july15	CO5A1_MOUSE	4441	184248	218	158	63	48	1.09	sp|O88207|CO5A1_MOUSE Collagen alpha-1(V) chain OS=Mus musculus GN=Col5a1 PE=2 SV=2
2	5	uniprot-mouse_reviewed20july15	COBA1_MOUSE	906	171923	67	36	32	11	0.21	sp|Q61245-2|COBA1_MOUSE Isoform Short of Collagen alpha-1(XI) chain OS=Mus musculus GN=Col11a1
2	6	uniprot-mouse_reviewed20july15	CO2A1_MOUSE	602	140108	53	26	18	4	0.08	sp|P28481-1|CO2A1_MOUSE Isoform 2 of Collagen alpha-1(II) chain OS=Mus musculus GN=Col2a1
2	7	uniprot-mouse_reviewed20july15	CO7A1_MOUSE	105	296080	50	7	22	2	0.02	sp|Q63870|CO7A1_MOUSE Collagen alpha-1(VII) chain OS=Mus musculus GN=Col7a1 PE=1 SV=3
3	1	uniprot-mouse_reviewed20july15	FINC_MOUSE	6209	276017	260	208	79	72	1.08	sp|P11276|FINC_MOUSE Fibronectin OS=Mus musculus GN=Fn1 PE=1 SV=4
4	1	uniprot-mouse_reviewed20july15	VIME_MOUSE	3248	53712	169	128	35	30	4.22	sp|P20152|VIME_MOUSE Vimentin OS=Mus musculus GN=Vim PE=1 SV=3
4	2	uniprot-mouse_reviewed20july15	K2C5_MOUSE	635	61957	39	20	14	8	0.42	sp|Q922U2|K2C5_MOUSE Keratin, type II cytoskeletal 5 OS=Mus musculus GN=Krt5 PE=1 SV=1
4	3	uniprot-mouse_reviewed20july15	K2C1_MOUSE	569	66079	30	15	9	5	0.23	sp|P04104|K2C1_MOUSE Keratin, type II cytoskeletal 1 OS=Mus musculus GN=Krt1 PE=1 SV=4
4	4	uniprot-mouse_reviewed20july15	K2C8_MOUSE	429	54531	38	13	12	5	0.28	sp|P11679|K2C8_MOUSE Keratin, type II cytoskeletal 8 OS=Mus musculus GN=Krt8 PE=1 SV=4
4	5	uniprot-mouse_reviewed20july15	K2C7_MOUSE	422	50678	35	12	9	3	0.17	sp|Q9DCV7|K2C7_MOUSE Keratin, type II cytoskeletal 7 OS=Mus musculus GN=Krt7 PE=1 SV=1
4	6	uniprot-mouse_reviewed20july15	K22E_MOUSE	383	71336	44	16	16	7	0.35	sp|Q3TTY5|K22E_MOUSE Keratin, type II cytoskeletal 2 epidermal OS=Mus musculus GN=Krt2 PE=1 SV=1
4	7	uniprot-mouse_reviewed20july15	K2C79_MOUSE	361	57802	28	13	10	5	0.26	sp|Q8VED5|K2C79_MOUSE Keratin, type II cytoskeletal 79 OS=Mus musculus GN=Krt79 PE=2 SV=2
4	8	uniprot-mouse_reviewed20july15	K22O_MOUSE	274	63319	34	15	12	7	0.35	sp|Q3UV17|K22O_MOUSE Keratin, type II cytoskeletal 2 oral OS=Mus musculus GN=Krt76 PE=2 SV=1
5	1	uniprot-mouse_reviewed20july15	FSTL1_MOUSE	1991	35672	101	89	21	20	3.47	sp|Q62356|FSTL1_MOUSE Follistatin-related protein 1 OS=Mus musculus GN=Fstl1 PE=1 SV=2
6	1	uniprot-mouse_reviewed20july15	NUCB1_MOUSE	1462	53376	82	55	25	20	1.74	sp|Q02819|NUCB1_MOUSE Nucleobindin-1 OS=Mus musculus GN=Nucb1 PE=1 SV=2
7	1	uniprot-mouse_reviewed20july15	TPM4_MOUSE	1418	28564	68	51	27	21	6.05	sp|Q6IRU2|TPM4_MOUSE Tropomyosin alpha-4 chain OS=Mus musculus GN=Tpm4 PE=2 SV=3
7	2	uniprot-mouse_reviewed20july15	TPM1_MOUSE	1215	32746	92	53	35	24	6.04	sp|P58771-2|TPM1_MOUSE Isoform 2 of Tropomyosin alpha-1 chain OS=Mus musculus GN=Tpm1
7	3	uniprot-mouse_reviewed20july15	TPM2_MOUSE	991	32995	60	41	24	18	3.28	sp|P58774-2|TPM2_MOUSE Isoform 2 of Tropomyosin beta chain OS=Mus musculus GN=Tpm2
7	4	uniprot-mouse_reviewed20july15	TPM3_MOUSE	698	29231	57	32	22	14	2.57	sp|P21107-2|TPM3_MOUSE Isoform 2 of Tropomyosin alpha-3 chain OS=Mus musculus GN=Tpm3
7	5	uniprot-mouse_reviewed20july15	TPM3_MOUSE	641	33031	51	26	18	10	1.24	sp|P21107|TPM3_MOUSE Tropomyosin alpha-3 chain OS=Mus musculus GN=Tpm3 PE=2 SV=3
8	1	uniprot-mouse_reviewed20july15	SAP_MOUSE	1403	63263	57	42	16	11	0.74	sp|Q61207|SAP_MOUSE Prosaposin OS=Mus musculus GN=Psap PE=1 SV=2
9	1	uniprot-mouse_reviewed20july15	PGS2_MOUSE	1300	40126	73	56	19	16	1.91	sp|P28654|PGS2_MOUSE Decorin OS=Mus musculus GN=Dcn PE=2 SV=1
10	1	uniprot-mouse_reviewed20july15	ECM1_MOUSE	1261	64445	68	39	23	16	0.95	sp|Q61508|ECM1_MOUSE Extracellular matrix protein 1 OS=Mus musculus GN=Ecm1 PE=1 SV=2
11	1	uniprot-mouse_reviewed20july15	MMP2_MOUSE	1249	75195	70	46	26	18	0.91	sp|P33434|MMP2_MOUSE 72 kDa type IV collagenase OS=Mus musculus GN=Mmp2 PE=2 SV=1
11	2	uniprot-mouse_reviewed20july15	MYLK_MOUSE	49	78353	11	2	7	1	0.04	sp|Q6PDN3-2|MYLK_MOUSE Isoform 2 of Myosin light chain kinase, smooth muscle OS=Mus musculus GN=Mylk
12	1	uniprot-mouse_reviewed20july15	DKK3_MOUSE	1244	39560	49	41	12	11	1.11	sp|Q9QUN9|DKK3_MOUSE Dickkopf-related protein 3 OS=Mus musculus GN=Dkk3 PE=2 SV=1
13	1	uniprot-mouse_reviewed20july15	CS1A_MOUSE	1165	78347	51	38	21	18	0.86	sp|Q8CG14|CS1A_MOUSE Complement C1s-A subcomponent OS=Mus musculus GN=C1sa PE=2 SV=2
13	2	uniprot-mouse_reviewed20july15	CS1B_MOUSE	718	78133	29	21	13	9	0.37	sp|Q8CFG8|CS1B_MOUSE Complement C1s-B subcomponent OS=Mus musculus GN=C1sb PE=2 SV=1
14	1	uniprot-mouse_reviewed20july15	PCOC1_MOUSE	1122	50820	41	35	16	14	1.1	sp|Q61398|PCOC1_MOUSE Procollagen C-endopeptidase enhancer 1 OS=Mus musculus GN=Pcolce PE=1 SV=2
15	1	uniprot-mouse_reviewed20july15	IBP6_MOUSE	1061	26242	51	44	11	9	1.48	sp|P47880|IBP6_MOUSE Insulin-like growth factor-binding protein 6 OS=Mus musculus GN=Igfbp6 PE=2 SV=2
16	1	uniprot-mouse_reviewed20july15	TIMP2_MOUSE	1039	24996	47	37	12	11	2.96	sp|P25785|TIMP2_MOUSE Metalloproteinase inhibitor 2 OS=Mus musculus GN=Timp2 PE=1 SV=2
17	1	uniprot-mouse_reviewed20july15	SPRC_MOUSE	973	35283	48	41	13	12	1.67	sp|P07214|SPRC_MOUSE SPARC OS=Mus musculus GN=Sparc PE=1 SV=1
18	1	uniprot-mouse_reviewed20july15	K1C10_MOUSE	737	57197	49	28	13	8	0.53	sp|P02535-2|K1C10_MOUSE Isoform 2 of Keratin, type I cytoskeletal 10 OS=Mus musculus GN=Krt10
18	2	uniprot-mouse_reviewed20july15	K1C42_MOUSE	178	50444	17	10	7	3	0.17	sp|Q6IFX2|K1C42_MOUSE Keratin, type I cytoskeletal 42 OS=Mus musculus GN=Krt42 PE=1 SV=1
18	3	uniprot-mouse_reviewed20july15	K1C19_MOUSE	118	44515	25	12	7	4	0.27	sp|P19001|K1C19_MOUSE Keratin, type I cytoskeletal 19 OS=Mus musculus GN=Krt19 PE=1 SV=1
19	1	uniprot-mouse_reviewed20july15	GELS_MOUSE	722	80997	43	31	18	13	0.54	sp|P13020-2|GELS_MOUSE Isoform 2 of Gelsolin OS=Mus musculus GN=Gsn
20	1	uniprot-mouse_reviewed20july15	IBP5_MOUSE	667	31378	56	36	13	13	2.56	sp|Q07079|IBP5_MOUSE Insulin-like growth factor-binding protein 5 OS=Mus musculus GN=Igfbp5 PE=1 SV=1
21	1	uniprot-mouse_reviewed20july15	SODE_MOUSE	654	27717	28	20	11	9	1.36	sp|O09164|SODE_MOUSE Extracellular superoxide dismutase [Cu-Zn] OS=Mus musculus GN=Sod3 PE=1 SV=1
22	1	uniprot-mouse_reviewed20july15	FBLN2_MOUSE	641	132173	36	23	17	11	0.28	sp|P37889-2|FBLN2_MOUSE Isoform 2 of Fibulin-2 OS=Mus musculus GN=Fbln2
23	1	uniprot-mouse_reviewed20july15	LEG1_MOUSE	632	15198	39	26	8	6	2.29	sp|P16045|LEG1_MOUSE Galectin-1 OS=Mus musculus GN=Lgals1 PE=1 SV=3
24	1	uniprot-mouse_reviewed20july15	ALBU_MOUSE	611	70700	26	13	5	2	0.08	sp|P07724|ALBU_MOUSE Serum albumin OS=Mus musculus GN=Alb PE=1 SV=3
25	1	uniprot-mouse_reviewed20july15	NOV_MOUSE	605	41182	30	19	9	7	0.58	sp|Q64299|NOV_MOUSE Protein NOV homolog OS=Mus musculus GN=Nov PE=2 SV=1
26	1	uniprot-mouse_reviewed20july15	POSTN_MOUSE	583	90882	29	16	16	9	0.31	sp|Q62009-2|POSTN_MOUSE Isoform 2 of Periostin OS=Mus musculus GN=Postn
27	1	uniprot-mouse_reviewed20july15	LMNA_MOUSE	564	74478	35	19	20	11	0.49	sp|P48678|LMNA_MOUSE Prelamin-A/C OS=Mus musculus GN=Lmna PE=1 SV=2
28	1	uniprot-mouse_reviewed20july15	AEBP1_MOUSE	545	129026	33	16	16	8	0.18	sp|Q640N1|AEBP1_MOUSE Adipocyte enhancer-binding protein 1 OS=Mus musculus GN=Aebp1 PE=1 SV=1
29	1	uniprot-mouse_reviewed20july15	CYTC_MOUSE	542	15749	17	15	6	6	1.68	sp|P21460|CYTC_MOUSE Cystatin-C OS=Mus musculus GN=Cst3 PE=2 SV=2
30	1	uniprot-mouse_reviewed20july15	CALR_MOUSE	484	48136	37	23	16	11	0.85	sp|P14211|CALR_MOUSE Calreticulin OS=Mus musculus GN=Calr PE=1 SV=1
31	1	uniprot-mouse_reviewed20july15	FLNA_MOUSE	373	283897	32	15	24	8	0.08	sp|Q8BTM8|FLNA_MOUSE Filamin-A OS=Mus musculus GN=Flna PE=1 SV=5
32	1	uniprot-mouse_reviewed20july15	PTMS_MOUSE	366	11423	12	10	4	2	0.56	sp|Q9D0J8|PTMS_MOUSE Parathymosin OS=Mus musculus GN=Ptms PE=1 SV=3
33	1	uniprot-mouse_reviewed20july15	CD248_MOUSE	363	83756	17	10	9	5	0.18	sp|Q91V98|CD248_MOUSE Endosialin OS=Mus musculus GN=Cd248 PE=2 SV=1
34	1	uniprot-mouse_reviewed20july15	PEBP1_MOUSE	346	20988	15	10	6	5	0.87	sp|P70296|PEBP1_MOUSE Phosphatidylethanolamine-binding protein 1 OS=Mus musculus GN=Pebp1 PE=1 SV=3
35	1	uniprot-mouse_reviewed20july15	TKT_MOUSE	325	68272	25	11	14	7	0.32	sp|P40142|TKT_MOUSE Transketolase OS=Mus musculus GN=Tkt PE=1 SV=1
36	1	uniprot-mouse_reviewed20july15	EF1B_MOUSE	322	24849	10	5	5	3	0.38	sp|O70251|EF1B_MOUSE Elongation factor 1-beta OS=Mus musculus GN=Eef1b PE=1 SV=5
37	1	uniprot-mouse_reviewed20july15	HNRPK_MOUSE	309	51281	13	8	8	3	0.17	sp|P61979-2|HNRPK_MOUSE Isoform 2 of Heterogeneous nuclear ribonucleoprotein K OS=Mus musculus GN=Hnrnpk
38	1	uniprot-mouse_reviewed20july15	MYH9_MOUSE	309	227429	43	8	24	5	0.06	sp|Q8VDD5|MYH9_MOUSE Myosin-9 OS=Mus musculus GN=Myh9 PE=1 SV=4
39	1	uniprot-mouse_reviewed20july15	ACTB_MOUSE	297	42052	20	14	10	7	0.56	sp|P60710|ACTB_MOUSE Actin, cytoplasmic 1 OS=Mus musculus GN=Actb PE=1 SV=1
40	1	uniprot-mouse_reviewed20july15	IGF1_MOUSE	296	18124	11	9	6	4	0.78	sp|P05017-2|IGF1_MOUSE Isoform IGF-IB of Insulin-like growth factor I OS=Mus musculus GN=Igf1
41	1	uniprot-mouse_reviewed20july15	ML12B_MOUSE	265	19824	12	8	8	5	0.93	sp|Q3THE2|ML12B_MOUSE Myosin regulatory light chain 12B OS=Mus musculus GN=Myl12b PE=1 SV=2
42	1	uniprot-mouse_reviewed20july15	BMP1_MOUSE	265	113819	7	4	5	2	0.05	sp|P98063|BMP1_MOUSE Bone morphogenetic protein 1 OS=Mus musculus GN=Bmp1 PE=1 SV=2
43	1	uniprot-mouse_reviewed20july15	CATB_MOUSE	261	38168	12	10	7	6	0.52	sp|P10605|CATB_MOUSE Cathepsin B OS=Mus musculus GN=Ctsb PE=1 SV=2
44	1	uniprot-mouse_reviewed20july15	B2MG_MOUSE	256	13884	18	13	6	5	2.04	sp|P01887|B2MG_MOUSE Beta-2-microglobulin OS=Mus musculus GN=B2m PE=1 SV=2
45	1	uniprot-mouse_reviewed20july15	ITM2B_MOUSE	249	30754	11	8	3	2	0.19	sp|O89051|ITM2B_MOUSE Integral membrane protein 2B OS=Mus musculus GN=Itm2b PE=2 SV=1
46	1	uniprot-mouse_reviewed20july15	A4_MOUSE	248	83942	17	7	12	5	0.17	sp|P12023-3|A4_MOUSE Isoform APP751 of Amyloid beta A4 protein OS=Mus musculus GN=App
47	1	uniprot-mouse_reviewed20july15	MOES_MOUSE	246	67839	34	16	17	10	0.49	sp|P26041|MOES_MOUSE Moesin OS=Mus musculus GN=Msn PE=1 SV=3
48	1	uniprot-mouse_reviewed20july15	VEGFD_MOUSE	232	42535	19	14	11	9	0.76	sp|P97946|VEGFD_MOUSE Vascular endothelial growth factor D OS=Mus musculus GN=Figf PE=2 SV=1
49	1	uniprot-mouse_reviewed20july15	TICN3_MOUSE	230	50248	17	12	9	7	0.45	sp|Q8BKV0-2|TICN3_MOUSE Isoform 2 of Testican-3 OS=Mus musculus GN=Spock3
50	1	uniprot-mouse_reviewed20july15	CO6A2_MOUSE	224	111406	30	13	17	10	0.28	sp|Q02788|CO6A2_MOUSE Collagen alpha-2(VI) chain OS=Mus musculus GN=Col6a2 PE=2 SV=3
51	1	uniprot-mouse_reviewed20july15	MIME_MOUSE	217	34333	17	12	7	6	0.59	sp|Q62000|MIME_MOUSE Mimecan OS=Mus musculus GN=Ogn PE=2 SV=1
52	1	uniprot-mouse_reviewed20july15	ATOX1_MOUSE	201	7505	6	5	2	2	0.92	sp|O08997|ATOX1_MOUSE Copper transport protein ATOX1 OS=Mus musculus GN=Atox1 PE=1 SV=1
53	1	uniprot-mouse_reviewed20july15	CO6A1_MOUSE	195	109562	24	6	9	4	0.1	sp|Q04857|CO6A1_MOUSE Collagen alpha-1(VI) chain OS=Mus musculus GN=Col6a1 PE=2 SV=1
54	1	uniprot-mouse_reviewed20july15	S10A6_MOUSE	185	10101	15	7	4	3	1.11	sp|P14069|S10A6_MOUSE Protein S100-A6 OS=Mus musculus GN=S100a6 PE=1 SV=3
55	1	uniprot-mouse_reviewed20july15	GRN_MOUSE	184	68431	18	7	11	5	0.22	sp|P28798|GRN_MOUSE Granulins OS=Mus musculus GN=Grn PE=1 SV=2
56	1	uniprot-mouse_reviewed20july15	MYL6_MOUSE	183	17121	8	6	5	4	0.84	sp|Q60605-2|MYL6_MOUSE Isoform Smooth muscle of Myosin light polypeptide 6 OS=Mus musculus GN=Myl6
57	1	uniprot-mouse_reviewed20july15	S10AB_MOUSE	165	11247	5	4	3	3	0.97	sp|P50543|S10AB_MOUSE Protein S100-A11 OS=Mus musculus GN=S100a11 PE=1 SV=1
58	1	uniprot-mouse_reviewed20july15	RS28_MOUSE	160	7893	5	4	3	2	0.87	sp|P62858|RS28_MOUSE 40S ribosomal protein S28 OS=Mus musculus GN=Rps28 PE=3 SV=1
59	1	uniprot-mouse_reviewed20july15	CALU_MOUSE	158	37155	16	7	9	4	0.33	sp|O35887|CALU_MOUSE Calumenin OS=Mus musculus GN=Calu PE=1 SV=1
60	1	uniprot-mouse_reviewed20july15	HSP7C_MOUSE	156	71055	13	5	9	4	0.16	sp|P63017|HSP7C_MOUSE Heat shock cognate 71 kDa protein OS=Mus musculus GN=Hspa8 PE=1 SV=1
60	2	uniprot-mouse_reviewed20july15	GRP78_MOUSE	126	72492	6	3	4	2	0.08	sp|P20029|GRP78_MOUSE 78 kDa glucose-regulated protein OS=Mus musculus GN=Hspa5 PE=1 SV=3
61	1	uniprot-mouse_reviewed20july15	SUMO2_MOUSE	148	10921	3	2	2	1	0.26	sp|P61957|SUMO2_MOUSE Small ubiquitin-related modifier 2 OS=Mus musculus GN=Sumo2 PE=1 SV=1
62	1	uniprot-mouse_reviewed20july15	CATD_MOUSE	145	45381	19	6	9	2	0.13	sp|P18242|CATD_MOUSE Cathepsin D OS=Mus musculus GN=Ctsd PE=1 SV=1
63	1	uniprot-mouse_reviewed20july15	THIO_MOUSE	144	12010	9	5	5	3	0.89	sp|P10639|THIO_MOUSE Thioredoxin OS=Mus musculus GN=Txn PE=1 SV=3
64	1	uniprot-mouse_reviewed20july15	NID1_MOUSE	138	139302	14	5	12	4	0.08	sp|P10493|NID1_MOUSE Nidogen-1 OS=Mus musculus GN=Nid1 PE=1 SV=2
65	1	uniprot-mouse_reviewed20july15	CSF1_MOUSE	132	29848	5	3	3	1	0.09	sp|P07141-2|CSF1_MOUSE Isoform 2 of Macrophage colony-stimulating factor 1 OS=Mus musculus GN=Csf1
66	1	uniprot-mouse_reviewed20july15	CNPY4_MOUSE	118	28475	10	3	5	1	0.1	sp|Q8BQ47|CNPY4_MOUSE Protein canopy homolog 4 OS=Mus musculus GN=Cnpy4 PE=1 SV=1
67	1	uniprot-mouse_reviewed20july15	LG3BP_MOUSE	118	65362	6	4	4	2	0.09	sp|Q07797|LG3BP_MOUSE Galectin-3-binding protein OS=Mus musculus GN=Lgals3bp PE=1 SV=1
68	1	uniprot-mouse_reviewed20july15	EMIL1_MOUSE	115	108830	14	4	9	3	0.08	sp|Q99K41|EMIL1_MOUSE EMILIN-1 OS=Mus musculus GN=Emilin1 PE=1 SV=1
69	1	uniprot-mouse_reviewed20july15	1433G_MOUSE	111	28456	7	4	4	3	0.32	sp|P61982|1433G_MOUSE 14-3-3 protein gamma OS=Mus musculus GN=Ywhag PE=1 SV=2
70	1	uniprot-mouse_reviewed20july15	RNAS4_MOUSE	110	17470	5	2	4	2	0.35	sp|Q9JJH1|RNAS4_MOUSE Ribonuclease 4 OS=Mus musculus GN=Rnase4 PE=2 SV=1
71	1	uniprot-mouse_reviewed20july15	CO4A1_MOUSE	106	161719	34	4	17	3	0.05	sp|P02463|CO4A1_MOUSE Collagen alpha-1(IV) chain OS=Mus musculus GN=Col4a1 PE=2 SV=4
72	1	uniprot-mouse_reviewed20july15	TAGL_MOUSE	103	22618	11	4	6	3	0.42	sp|P37804|TAGL_MOUSE Transgelin OS=Mus musculus GN=Tagln PE=1 SV=3
73	1	uniprot-mouse_reviewed20july15	DKK2_MOUSE	102	29610	3	1	3	1	0.09	sp|Q9QYZ8|DKK2_MOUSE Dickkopf-related protein 2 OS=Mus musculus GN=Dkk2 PE=1 SV=2
74	1	uniprot-mouse_reviewed20july15	FETUA_MOUSE	101	38100	8	6	1	1		sp|P29699|FETUA_MOUSE Alpha-2-HS-glycoprotein OS=Mus musculus GN=Ahsg PE=1 SV=1
75	1	uniprot-mouse_reviewed20july15	CO4A2_MOUSE	99	168417	45	3	21	2	0.03	sp|P08122|CO4A2_MOUSE Collagen alpha-2(IV) chain OS=Mus musculus GN=Col4a2 PE=2 SV=4
76	1	uniprot-mouse_reviewed20july15	CYTB_MOUSE	99	11153	5	3	2	1	0.26	sp|Q62426|CYTB_MOUSE Cystatin-B OS=Mus musculus GN=Cstb PE=2 SV=1
77	1	uniprot-mouse_reviewed20july15	LAP2A_MOUSE	91	75807	7	3	5	2	0.07	sp|Q61033|LAP2A_MOUSE Lamina-associated polypeptide 2, isoforms alpha/zeta OS=Mus musculus GN=Tmpo PE=1 SV=4
78	1	uniprot-mouse_reviewed20july15	H2A1F_MOUSE	90	14153	4	3	3	2	0.44	sp|Q8CGP5|H2A1F_MOUSE Histone H2A type 1-F OS=Mus musculus GN=Hist1h2af PE=1 SV=3
79	1	uniprot-mouse_reviewed20july15	PTMA_MOUSE	90	12247	4	4	2	2	0.52	sp|P26350|PTMA_MOUSE Prothymosin alpha OS=Mus musculus GN=Ptma PE=1 SV=2
80	1	uniprot-mouse_reviewed20july15	RCN1_MOUSE	88	38090	9	3	6	2	0.15	sp|Q05186|RCN1_MOUSE Reticulocalbin-1 OS=Mus musculus GN=Rcn1 PE=1 SV=1
81	1	uniprot-mouse_reviewed20july15	CNPY2_MOUSE	86	21096	5	3	3	2	0.28	sp|Q9QXT0|CNPY2_MOUSE Protein canopy homolog 2 OS=Mus musculus GN=Cnpy2 PE=1 SV=1
82	1	uniprot-mouse_reviewed20july15	C1RA_MOUSE	86	81504	6	2	4	1	0.03	sp|Q8CG16|C1RA_MOUSE Complement C1r-A subcomponent OS=Mus musculus GN=C1ra PE=1 SV=1
83	1	uniprot-mouse_reviewed20july15	MANF_MOUSE	86	20817	6	3	4	3	0.46	sp|Q9CXI5|MANF_MOUSE Mesencephalic astrocyte-derived neurotrophic factor OS=Mus musculus GN=Manf PE=1 SV=1
84	1	uniprot-mouse_reviewed20july15	LMNB1_MOUSE	86	66973	14	3	10	2	0.08	sp|P14733|LMNB1_MOUSE Lamin-B1 OS=Mus musculus GN=Lmnb1 PE=1 SV=3
85	1	uniprot-mouse_reviewed20july15	NPM_MOUSE	81	32711	10	4	7	2	0.18	sp|Q61937|NPM_MOUSE Nucleophosmin OS=Mus musculus GN=Npm1 PE=1 SV=1
86	1	uniprot-mouse_reviewed20july15	PDCD5_MOUSE	79	14266	3	1	3	1	0.2	sp|P56812|PDCD5_MOUSE Programmed cell death protein 5 OS=Mus musculus GN=Pdcd5 PE=1 SV=3
87	1	uniprot-mouse_reviewed20july15	RBM3_MOUSE	78	16595	8	5	4	2	0.6	sp|O89086|RBM3_MOUSE RNA-binding protein 3 OS=Mus musculus GN=Rbm3 PE=2 SV=1
88	1	uniprot-mouse_reviewed20july15	LYOX_MOUSE	78	47356	5	5	2	2	0.12	sp|P28301|LYOX_MOUSE Protein-lysine 6-oxidase OS=Mus musculus GN=Lox PE=1 SV=1
89	1	uniprot-mouse_reviewed20july15	TSP2_MOUSE	76	133676	19	5	11	5	0.11	sp|Q03350|TSP2_MOUSE Thrombospondin-2 OS=Mus musculus GN=Thbs2 PE=1 SV=2
90	1	uniprot-mouse_reviewed20july15	PLEC_MOUSE	75	523419	52	2	39	1	0.01	sp|Q9QXS1-8|PLEC_MOUSE Isoform PLEC-0,1C,2A,3A of Plectin OS=Mus musculus GN=Plec
91	1	uniprot-mouse_reviewed20july15	SET_MOUSE	72	33358	3	2	2	1	0.08	sp|Q9EQU5|SET_MOUSE Protein SET OS=Mus musculus GN=Set PE=1 SV=1
92	1	uniprot-mouse_reviewed20july15	H3C_MOUSE	71	15363	9	3	3	1		sp|P02301|H3C_MOUSE Histone H3.3C OS=Mus musculus GN=H3f3c PE=3 SV=3
93	1	uniprot-mouse_reviewed20july15	CH10_MOUSE	71	10956	10	4	6	3	1	sp|Q64433|CH10_MOUSE 10 kDa heat shock protein, mitochondrial OS=Mus musculus GN=Hspe1 PE=1 SV=2
94	1	uniprot-mouse_reviewed20july15	HDGF_MOUSE	71	26367	9	1	6	1	0.11	sp|P51859|HDGF_MOUSE Hepatoma-derived growth factor OS=Mus musculus GN=Hdgf PE=1 SV=2
95	1	uniprot-mouse_reviewed20july15	S10A4_MOUSE	70	11942	7	5	2	2	0.53	sp|P07091|S10A4_MOUSE Protein S100-A4 OS=Mus musculus GN=S100a4 PE=1 SV=1
96	1	uniprot-mouse_reviewed20july15	CYC_MOUSE	68	11712	8	1	3	1	0.24	sp|P62897|CYC_MOUSE Cytochrome c, somatic OS=Mus musculus GN=Cycs PE=1 SV=2
97	1	uniprot-mouse_reviewed20july15	H4_MOUSE	68	11360	6	2	2	1	0.25	sp|P62806|H4_MOUSE Histone H4 OS=Mus musculus GN=Hist1h4a PE=1 SV=2
98	1	uniprot-mouse_reviewed20july15	CCD58_MOUSE	68	16883	2	1	2	1	0.17	sp|Q8R3Q6|CCD58_MOUSE Coiled-coil domain-containing protein 58 OS=Mus musculus GN=Ccdc58 PE=2 SV=1
99	1	uniprot-mouse_reviewed20july15	IBP4_MOUSE	64	28929	5	3	4	2	0.2	sp|P47879|IBP4_MOUSE Insulin-like growth factor-binding protein 4 OS=Mus musculus GN=Igfbp4 PE=2 SV=2
100	1	uniprot-mouse_reviewed20july15	SHPRH_MOUSE	63	187630	17	2	9	1	0.01	sp|Q7TPQ3-2|SHPRH_MOUSE Isoform 2 of E3 ubiquitin-protein ligase SHPRH OS=Mus musculus GN=Shprh
101	1	uniprot-mouse_reviewed20july15	MYH10_MOUSE	60	229824	18	2	11	1	0.01	sp|Q61879|MYH10_MOUSE Myosin-10 OS=Mus musculus GN=Myh10 PE=1 SV=2
102	1	uniprot-mouse_reviewed20july15	IF5A2_MOUSE	59	17124	4	1	4	1	0.16	sp|Q8BGY2|IF5A2_MOUSE Eukaryotic translation initiation factor 5A-2 OS=Mus musculus GN=Eif5a2 PE=2 SV=3
103	1	uniprot-mouse_reviewed20july15	NUCKS_MOUSE	58	26298	4	1	2	1	0.11	sp|Q80XU3|NUCKS_MOUSE Nuclear ubiquitous casein and cyclin-dependent kinase substrate 1 OS=Mus musculus GN=Nucks1 PE=1 SV=1
104	1	uniprot-mouse_reviewed20july15	ROAA_MOUSE	57	30926	4	1	3	1	0.09	sp|Q99020|ROAA_MOUSE Heterogeneous nuclear ribonucleoprotein A/B OS=Mus musculus GN=Hnrnpab PE=1 SV=1
105	1	uniprot-mouse_reviewed20july15	IF4B_MOUSE	56	68970	8	3	5	2	0.08	sp|Q8BGD9|IF4B_MOUSE Eukaryotic translation initiation factor 4B OS=Mus musculus GN=Eif4b PE=1 SV=1
106	1	uniprot-mouse_reviewed20july15	SMOC2_MOUSE	55	51171	2	1	1	1	0.05	sp|Q8CD91|SMOC2_MOUSE SPARC-related modular calcium-binding protein 2 OS=Mus musculus GN=Smoc2 PE=1 SV=1
107	1	uniprot-mouse_reviewed20july15	LAMB1_MOUSE	55	204203	12	1	9	1	0.01	sp|P02469|LAMB1_MOUSE Laminin subunit beta-1 OS=Mus musculus GN=Lamb1 PE=1 SV=3
108	1	uniprot-mouse_reviewed20july15	HSP74_MOUSE	54	94872	4	1	4	1	0.03	sp|Q61316|HSP74_MOUSE Heat shock 70 kDa protein 4 OS=Mus musculus GN=Hspa4 PE=1 SV=1
109	1	uniprot-mouse_reviewed20july15	LTBP2_MOUSE	53	204938	9	1	8	1	0.01	sp|O08999|LTBP2_MOUSE Latent-transforming growth factor beta-binding protein 2 OS=Mus musculus GN=Ltbp2 PE=1 SV=2
110	1	uniprot-mouse_reviewed20july15	H2B1M_MOUSE	53	13928	5	2	2	1	0.2	sp|P10854|H2B1M_MOUSE Histone H2B type 1-M OS=Mus musculus GN=Hist1h2bm PE=1 SV=2
111	1	uniprot-mouse_reviewed20july15	PGBM_MOUSE	52	407847	30	2	13	2	0.01	sp|Q05793|PGBM_MOUSE Basement membrane-specific heparan sulfate proteoglycan core protein OS=Mus musculus GN=Hspg2 PE=1 SV=1
112	1	uniprot-mouse_reviewed20july15	NUCL_MOUSE	51	76734	16	2	10	2	0.07	sp|P09405|NUCL_MOUSE Nucleolin OS=Mus musculus GN=Ncl PE=1 SV=2
113	1	uniprot-mouse_reviewed20july15	RBMX_MOUSE	50	42275	32	2	11	1	0.07	sp|Q9WV02|RBMX_MOUSE RNA-binding motif protein, X chromosome OS=Mus musculus GN=Rbmx PE=1 SV=1
114	1	uniprot-mouse_reviewed20july15	CAB45_MOUSE	49	24998	13	2	8	2	0.24	sp|Q61112-2|CAB45_MOUSE Isoform 2 of 45 kDa calcium-binding protein OS=Mus musculus GN=Sdf4
115	1	uniprot-mouse_reviewed20july15	TBL2_MOUSE	49	50179	8	2	5	1	0.06	sp|Q9R099|TBL2_MOUSE Transducin beta-like protein 2 OS=Mus musculus GN=Tbl2 PE=2 SV=2
116	1	uniprot-mouse_reviewed20july15	ASAH1_MOUSE	48	45040	5	1	5	1	0.06	sp|Q9WV54|ASAH1_MOUSE Acid ceramidase OS=Mus musculus GN=Asah1 PE=1 SV=1
117	1	uniprot-mouse_reviewed20july15	SRCRL_MOUSE	48	146998	17	1	8	1	0.02	sp|Q8BV57|SRCRL_MOUSE Soluble scavenger receptor cysteine-rich domain-containing protein SSC5D OS=Mus musculus GN=Ssc5d PE=1 SV=1
118	1	uniprot-mouse_reviewed20july15	ASAP2_MOUSE	48	107992	9	1	5	1	0.03	sp|Q7SIG6|ASAP2_MOUSE Arf-GAP with SH3 domain, ANK repeat and PH domain-containing protein 2 OS=Mus musculus GN=Asap2 PE=1 SV=3
119	1	uniprot-mouse_reviewed20july15	EHD2_MOUSE	47	61307	6	1	4	1	0.04	sp|Q8BH64|EHD2_MOUSE EH domain-containing protein 2 OS=Mus musculus GN=Ehd2 PE=1 SV=1
120	1	uniprot-mouse_reviewed20july15	MMP19_MOUSE	45	59313	9	1	4	1	0.05	sp|Q9JHI0|MMP19_MOUSE Matrix metalloproteinase-19 OS=Mus musculus GN=Mmp19 PE=2 SV=1
121	1	uniprot-mouse_reviewed20july15	FBN1_MOUSE	45	332636	13	1	10	1	0.01	sp|Q61554|FBN1_MOUSE Fibrillin-1 OS=Mus musculus GN=Fbn1 PE=1 SV=1
122	1	uniprot-mouse_reviewed20july15	CTL2B_MOUSE	45	13284	4	1	2	1	0.21	sp|P12400|CTL2B_MOUSE Protein CTLA-2-beta OS=Mus musculus GN=Ctla2b PE=4 SV=2
123	1	uniprot-mouse_reviewed20july15	PTBP1_MOUSE	45	56671	4	1	3	1	0.05	sp|P17225|PTBP1_MOUSE Polypyrimidine tract-binding protein 1 OS=Mus musculus GN=Ptbp1 PE=1 SV=2
124	1	uniprot-mouse_reviewed20july15	TRFE_MOUSE	43	78841	4	1	4	1	0.03	sp|Q921I1|TRFE_MOUSE Serotransferrin OS=Mus musculus GN=Tf PE=1 SV=1
125	1	uniprot-mouse_reviewed20july15	OLM2B_MOUSE	42	84193	5	2	4	1	0.03	sp|Q3V1G4|OLM2B_MOUSE Olfactomedin-like protein 2B OS=Mus musculus GN=Olfml2b PE=1 SV=2
126	1	uniprot-mouse_reviewed20july15	SKP1_MOUSE	39	18831	4	1	3	1	0.15	sp|Q9WTX5|SKP1_MOUSE S-phase kinase-associated protein 1 OS=Mus musculus GN=Skp1 PE=1 SV=3
127	1	uniprot-mouse_reviewed20july15	STC2_MOUSE	39	33436	2	1	1	1	0.08	sp|O88452|STC2_MOUSE Stanniocalcin-2 OS=Mus musculus GN=Stc2 PE=1 SV=1
128	1	uniprot-mouse_reviewed20july15	NSD1_MOUSE	38	289037	10	2	8	1	0.01	sp|O88491|NSD1_MOUSE Histone-lysine N-methyltransferase, H3 lysine-36 and H4 lysine-20 specific OS=Mus musculus GN=Nsd1 PE=1 SV=1
129	1	uniprot-mouse_reviewed20july15	PDGFD_MOUSE	38	42899	2	1	2	1	0.06	sp|Q925I7-2|PDGFD_MOUSE Isoform 2 of Platelet-derived growth factor D OS=Mus musculus GN=Pdgfd
130	1	uniprot-mouse_reviewed20july15	ITGBL_MOUSE	38	58502	4	1	4	1	0.05	sp|Q8VDV0|ITGBL_MOUSE Integrin beta-like protein 1 OS=Mus musculus GN=Itgbl1 PE=2 SV=2
131	1	uniprot-mouse_reviewed20july15	TR150_MOUSE	38	108171	21	1	6	1	0.03	sp|Q569Z6|TR150_MOUSE Thyroid hormone receptor-associated protein 3 OS=Mus musculus GN=Thrap3 PE=1 SV=1
132	1	uniprot-mouse_reviewed20july15	CBPE_MOUSE	37	53621	6	1	4	1	0.05	sp|Q00493|CBPE_MOUSE Carboxypeptidase E OS=Mus musculus GN=Cpe PE=1 SV=2
133	1	uniprot-mouse_reviewed20july15	PSA5_MOUSE	37	26565	1	1	1	1	0.1	sp|Q9Z2U1|PSA5_MOUSE Proteasome subunit alpha type-5 OS=Mus musculus GN=Psma5 PE=1 SV=1
134	1	uniprot-mouse_reviewed20july15	ZYX_MOUSE	37	61818	4	1	3	1	0.04	sp|Q62523|ZYX_MOUSE Zyxin OS=Mus musculus GN=Zyx PE=1 SV=2
135	1	uniprot-mouse_reviewed20july15	NDKB_MOUSE	37	17466	2	2	2	2	0.35	sp|Q01768|NDKB_MOUSE Nucleoside diphosphate kinase B OS=Mus musculus GN=Nme2 PE=1 SV=1
136	1	uniprot-mouse_reviewed20july15	ALRF2_MOUSE	35	23773	4	1	4	1	0.12	sp|Q9JJW6|ALRF2_MOUSE Aly/REF export factor 2 OS=Mus musculus GN=Alyref2 PE=1 SV=1
137	1	uniprot-mouse_reviewed20july15	PRKDC_MOUSE	34	476471	36	1	15	1	0.01	sp|P97313|PRKDC_MOUSE DNA-dependent protein kinase catalytic subunit OS=Mus musculus GN=Prkdc PE=1 SV=3
138	1	uniprot-mouse_reviewed20july15	GAS1_MOUSE	34	36983	6	1	5	1	0.07	sp|Q01721|GAS1_MOUSE Growth arrest-specific protein 1 OS=Mus musculus GN=Gas1 PE=2 SV=2
139	1	uniprot-mouse_reviewed20july15	EF1D_MOUSE	34	73514	8	1	8	1	0.04	sp|P57776-3|EF1D_MOUSE Isoform 3 of Elongation factor 1-delta OS=Mus musculus GN=Eef1d
140	1	uniprot-mouse_reviewed20july15	APOD_MOUSE	34	21744	4	1	3	1	0.13	sp|P51910|APOD_MOUSE Apolipoprotein D OS=Mus musculus GN=Apod PE=2 SV=1
141	1	uniprot-mouse_reviewed20july15	ATP9B_MOUSE	34	129312	17	2	3	1		sp|P98195-2|ATP9B_MOUSE Isoform 2 of Probable phospholipid-transporting ATPase IIB OS=Mus musculus GN=Atp9b
142	1	uniprot-mouse_reviewed20july15	PTN_MOUSE	32	19427	5	1	3	1	0.14	sp|P63089|PTN_MOUSE Pleiotrophin OS=Mus musculus GN=Ptn PE=2 SV=1
143	1	uniprot-mouse_reviewed20july15	SNX25_MOUSE	32	97826	10	1	6	1	0.03	sp|Q3ZT31|SNX25_MOUSE Sorting nexin-25 OS=Mus musculus GN=Snx25 PE=2 SV=3
144	1	uniprot-mouse_reviewed20july15	EF1A1_MOUSE	32	50424	9	1	5	1	0.05	sp|P10126|EF1A1_MOUSE Elongation factor 1-alpha 1 OS=Mus musculus GN=Eef1a1 PE=1 SV=3
145	1	uniprot-mouse_reviewed20july15	PDIA3_MOUSE	31	57099	7	1	5	1	0.05	sp|P27773|PDIA3_MOUSE Protein disulfide-isomerase A3 OS=Mus musculus GN=Pdia3 PE=1 SV=2
146	1	uniprot-mouse_reviewed20july15	MATR3_MOUSE	30	95085	5	1	3	1	0.03	sp|Q8K310|MATR3_MOUSE Matrin-3 OS=Mus musculus GN=Matr3 PE=1 SV=1
147	1	uniprot-mouse_reviewed20july15	WDR1_MOUSE	30	67049	5	1	2	1		sp|O88342|WDR1_MOUSE WD repeat-containing protein 1 OS=Mus musculus GN=Wdr1 PE=1 SV=3
148	1	uniprot-mouse_reviewed20july15	G3P_MOUSE	30	36072	6	1	5	1	0.08	sp|P16858|G3P_MOUSE Glyceraldehyde-3-phosphate dehydrogenase OS=Mus musculus GN=Gapdh PE=1 SV=2
149	1	uniprot-mouse_reviewed20july15	PSMD9_MOUSE	29	24876	2	1	2	1	0.11	sp|Q9CR00|PSMD9_MOUSE 26S proteasome non-ATPase regulatory subunit 9 OS=Mus musculus GN=Psmd9 PE=1 SV=1
150	1	uniprot-mouse_reviewed20july15	LOXL1_MOUSE	28	67149	9	1	3	1	0.04	sp|P97873|LOXL1_MOUSE Lysyl oxidase homolog 1 OS=Mus musculus GN=Loxl1 PE=2 SV=3
151	1	uniprot-mouse_reviewed20july15	PAIRB_MOUSE	27	42975	4	1	4	1	0.06	sp|Q9CY58-2|PAIRB_MOUSE Isoform 2 of Plasminogen activator inhibitor 1 RNA-binding protein OS=Mus musculus GN=Serbp1
152	1	uniprot-mouse_reviewed20july15	SYDM_MOUSE	27	74739	9	2	5	1	0.04	sp|Q8BIP0|SYDM_MOUSE Aspartate--tRNA ligase, mitochondrial OS=Mus musculus GN=Dars2 PE=2 SV=1
153	1	uniprot-mouse_reviewed20july15	RLA1_MOUSE	27	11582	3	1	1	1	0.25	sp|P47955|RLA1_MOUSE 60S acidic ribosomal protein P1 OS=Mus musculus GN=Rplp1 PE=3 SV=1
154	1	uniprot-mouse_reviewed20july15	DSCL1_MOUSE	26	225924	15	1	10	1	0.01	sp|Q4VA61|DSCL1_MOUSE Down syndrome cell adhesion molecule-like protein 1 homolog OS=Mus musculus GN=Dscaml1 PE=1 SV=2
155	1	uniprot-mouse_reviewed20july15	SMD2_MOUSE	24	13632	1	1	1	1	0.21	sp|P62317|SMD2_MOUSE Small nuclear ribonucleoprotein Sm D2 OS=Mus musculus GN=Snrpd2 PE=3 SV=1
156	1	uniprot-mouse_reviewed20july15	PNO1_MOUSE	23	27551	4	1	3	1		sp|Q9CPS7|PNO1_MOUSE RNA-binding protein PNO1 OS=Mus musculus GN=Pno1 PE=2 SV=1
157	1	uniprot-mouse_reviewed20july15	PTCD1_MOUSE	22	78287	2	1	2	1	0.04	sp|Q8C2E4|PTCD1_MOUSE Pentatricopeptide repeat-containing protein 1, mitochondrial OS=Mus musculus GN=Ptcd1 PE=2 SV=2
158	1	uniprot-mouse_reviewed20july15	SYMPK_MOUSE	22	143163	4	1	3	1		sp|Q80X82|SYMPK_MOUSE Symplekin OS=Mus musculus GN=Sympk PE=1 SV=1
159	1	uniprot-mouse_reviewed20july15	CNBP_MOUSE	21	20833	1	1	1	1	0.13	sp|P53996|CNBP_MOUSE Cellular nucleic acid-binding protein OS=Mus musculus GN=Cnbp PE=1 SV=2
160	1	uniprot-mouse_reviewed20july15	MNT_MOUSE	20	63292	2	1	2	1		sp|O08789|MNT_MOUSE Max-binding protein MNT OS=Mus musculus GN=Mnt PE=2 SV=2

## Sheet: ID tot
Names	total	Entry	Entry name	Protein names	Length	Mass
MS FDR 1%	107	P61979	HNRPK_MOUSE	Heterogeneous nuclear ribonucleoprotein K (hnRNP K)	463	50,976
		Q07797	LG3BP_MOUSE	Galectin-3-binding protein (Cyp-C-associated protein) (CyCAP) (Lectin galactoside-binding soluble 3-binding protein) (Protein MAMA)	577	64,491
		O09164	SODE_MOUSE	Extracellular superoxide dismutase [Cu-Zn] (EC-SOD) (EC 1.15.1.1)	251	27,392
		Q8CG16	C1RA_MOUSE	Complement C1r-A subcomponent (EC 3.4.21.41) (Complement component 1 subcomponent r-A) [Cleaved into: Complement C1r-A subcomponent heavy chain; Complement C1r-A subcomponent light chain]	707	80,073
		P14733	LMNB1_MOUSE	Lamin-B1	588	66,786
		Q922U2	K2C5_MOUSE	Keratin, type II cytoskeletal 5 (Cytokeratin-5) (CK-5) (Keratin-5) (K5) (Type-II keratin Kb5)	580	61,767
		P51859	HDGF_MOUSE	Hepatoma-derived growth factor (HDGF)	237	26,269
		Q9D0J8	PTMS_MOUSE	Parathymosin	101	11,430
		P47879	IBP4_MOUSE	Insulin-like growth factor-binding protein 4 (IBP-4) (IGF-binding protein 4) (IGFBP-4)	254	27,807
		O88452	STC2_MOUSE	Stanniocalcin-2 (STC-2)	296	32,602
		Q62356	FSTL1_MOUSE	Follistatin-related protein 1 (Follistatin-like protein 1) (TGF-beta-inducible protein TSC-36)	306	34,554
		P10639	THIO_MOUSE	Thioredoxin (Trx) (ATL-derived factor) (ADF)	105	11,675
		P09405	NUCL_MOUSE	Nucleolin (Protein C23)	707	76,723
		Q60605	MYL6_MOUSE	Myosin light polypeptide 6 (17 kDa myosin light chain) (LC17) (Myosin light chain 3) (MLC-3) (Myosin light chain alkali 3) (Myosin light chain A3) (Smooth muscle and nonmuscle myosin light chain alkali 6)	151	16,930
		P21460	CYTC_MOUSE	Cystatin-C (Cystatin-3)	140	15,531
		Q6IFX2	K1C42_MOUSE	Keratin, type I cytoskeletal 42 (Cytokeratin-42) (CK-42) (Keratin-17n) (Keratin-42) (K42) (Type I keratin Ka22)	452	50,133
		Q8BQ47	CNPY4_MOUSE	Protein canopy homolog 4 (Protein associated with Tlr4)	245	28,094
		P20152	VIME_MOUSE	Vimentin	466	53,688
		P12023	A4_MOUSE	Amyloid beta A4 protein (ABPP) (APP) (Alzheimer disease amyloid A4 protein homolog) (Amyloid precursor protein) (Amyloidogenic glycoprotein) (AG) (Beta-amyloid precursor protein) [Cleaved into: N-APP; Soluble APP-alpha (S-APP-alpha); Soluble APP-beta (S-APP-beta); C99 (APP-C99); Beta-amyloid protein 42 (Beta-APP42); Beta-amyloid protein 40 (Beta-APP40); C83; P3(42); P3(40); C80; Gamma-secretase C…	770	86,722
		P16045	LEG1_MOUSE	Galectin-1 (Gal-1) (14 kDa lectin) (Beta-galactoside-binding lectin L-14-I) (Galaptin) (Lactose-binding lectin 1) (Lectin galactoside-binding soluble 1) (S-Lac lectin 1)	135	14,866
		P07724	ALBU_MOUSE	Serum albumin	608	68,693
		P58771	TPM1_MOUSE	Tropomyosin alpha-1 chain (Alpha-tropomyosin) (Tropomyosin-1)	284	32,681
		P02469	LAMB1_MOUSE	Laminin subunit beta-1 (Laminin B1 chain) (Laminin-1 subunit beta) (Laminin-10 subunit beta) (Laminin-12 subunit beta) (Laminin-2 subunit beta) (Laminin-6 subunit beta) (Laminin-8 subunit beta)	1786	197,090
		Q9CXI5	MANF_MOUSE	Mesencephalic astrocyte-derived neurotrophic factor (Arginine-rich protein) (Protein ARMET)	179	20,374
		P18242	CATD_MOUSE	Cathepsin D (EC 3.4.23.5)	410	44,954
		Q01149	CO1A2_MOUSE	Collagen alpha-2(I) chain (Alpha-2 type I collagen)	1372	129,557
		P01887	B2MG_MOUSE	Beta-2-microglobulin	119	13,779
		Q61112	CAB45_MOUSE	45 kDa calcium-binding protein (Cab45) (Stromal cell-derived factor 4) (SDF-4)	361	42,064
		Q02788	CO6A2_MOUSE	Collagen alpha-2(VI) chain	1034	110,334
		Q03350	TSP2_MOUSE	Thrombospondin-2	1172	129,882
		P61957	SUMO2_MOUSE	Small ubiquitin-related modifier 2 (SUMO-2) (SMT3 homolog 2) (Ubiquitin-like protein SMT3B) (Smt3B)	95	10,871
		Q62426	CYTB_MOUSE	Cystatin-B (Stefin-B)	98	11,046
		Q8VDD5	MYH9_MOUSE	Myosin-9 (Cellular myosin heavy chain, type A) (Myosin heavy chain 9) (Myosin heavy chain, non-muscle IIa) (Non-muscle myosin heavy chain A) (NMMHC-A) (Non-muscle myosin heavy chain IIa) (NMMHC II-a) (NMMHC-IIA)	1960	226,372
		Q61937	NPM_MOUSE	Nucleophosmin (NPM) (Nucleolar phosphoprotein B23) (Nucleolar protein NO38) (Numatrin)	292	32,560
		Q3UV17	K22O_MOUSE	Keratin, type II cytoskeletal 2 oral (Keratin-76) (K76) (Type-II keratin Kb9)	594	62,845
		P50543	S10AB_MOUSE	Protein S100-A11 (Calgizzarin) (Endothelial monocyte-activating polypeptide) (EMAP) (Protein S100-C) (S100 calcium-binding protein A11)	98	11,083
		P58774	TPM2_MOUSE	Tropomyosin beta chain (Beta-tropomyosin) (Tropomyosin-2)	284	32,837
		O88207	CO5A1_MOUSE	Collagen alpha-1(V) chain	1838	183,677
		P05017	IGF1_MOUSE	Insulin-like growth factor I (IGF-I) (Somatomedin)	153	17,093
		P08122	CO4A2_MOUSE	Collagen alpha-2(IV) chain [Cleaved into: Canstatin]	1707	167,325
		Q99K41	EMIL1_MOUSE	EMILIN-1 (Elastin microfibril interface-located protein 1) (Elastin microfibril interfacer 1)	1017	107,585
		P97946	VEGFD_MOUSE	Vascular endothelial growth factor D (VEGF-D) (c-Fos-induced growth factor) (FIGF)	358	40,909
		Q91V98	CD248_MOUSE	Endosialin (Tumor endothelial marker 1) (CD antigen CD248)	765	81,813
		P62897	CYC_MOUSE	Cytochrome c, somatic	105	11,605
		P07141	CSF1_MOUSE	Macrophage colony-stimulating factor 1 (CSF-1) (MCSF) [Cleaved into: Processed macrophage colony-stimulating factor 1]	552	60,649
		P63017	HSP7C_MOUSE	Heat shock cognate 71 kDa protein (Heat shock 70 kDa protein 8)	646	70,871
		P07214	SPRC_MOUSE	SPARC (Basement-membrane protein 40) (BM-40) (Osteonectin) (ON) (Secreted protein acidic and rich in cysteine)	302	34,450
		P07091	S10A4_MOUSE	Protein S100-A4 (Metastasin) (Metastatic cell protein) (PEL98) (Placental calcium-binding protein) (Protein 18A2) (Protein Mts1) (S100 calcium-binding protein A4)	101	11,721
		Q3U962	CO5A2_MOUSE	Collagen alpha-2(V) chain	1497	145,018
		P37804	TAGL_MOUSE	Transgelin (Actin-associated protein p27) (Smooth muscle protein 22-alpha) (SM22-alpha)	201	22,576
		P21107	TPM3_MOUSE	Tropomyosin alpha-3 chain (Gamma-tropomyosin) (Tropomyosin-3)	285	32,994
		P40142	TKT_MOUSE	Transketolase (TK) (EC 2.2.1.1) (P68)	623	67,630
		Q8R3Q6	CCD58_MOUSE	Coiled-coil domain-containing protein 58	144	16,665
		P26041	MOES_MOUSE	Moesin (Membrane-organizing extension spike protein)	577	67,767
		P11276	FINC_MOUSE	Fibronectin (FN) [Cleaved into: Anastellin]	2477	272,538
		Q61245	COBA1_MOUSE	Collagen alpha-1(XI) chain	1804	181,032
		P70296	PEBP1_MOUSE	Phosphatidylethanolamine-binding protein 1 (PEBP-1) (HCNPpp) [Cleaved into: Hippocampal cholinergic neurostimulating peptide (HCNP)]	187	20,830
		Q9JHI0	MMP19_MOUSE	Matrix metalloproteinase-19 (MMP-19) (EC 3.4.24.-) (Matrix metalloproteinase RASI)	527	59,122
		Q64299	NOV_MOUSE	Protein NOV homolog (NovH) (CCN family member 3) (Nephroblastoma-overexpressed gene protein homolog)	354	38,928
		P28798	GRN_MOUSE	Granulins (PC cell-derived growth factor) (PCDGF) (Proepithelin) (PEPI) [Cleaved into: Acrogranin (Progranulin); Granulin-1; Granulin-2; Granulin-3; Granulin-4; Granulin-5; Granulin-6; Granulin-7]	589	63,458
		Q61508	ECM1_MOUSE	Extracellular matrix protein 1 (Secretory component p85)	559	62,832
		O70251	EF1B_MOUSE	Elongation factor 1-beta (EF-1-beta)	225	24,694
		Q8CG14	CS1A_MOUSE	Complement C1s-A subcomponent (EC 3.4.21.42) (C1 esterase) (Complement component 1 subcomponent s-A) [Cleaved into: Complement C1s-A subcomponent heavy chain; Complement C1s-A subcomponent light chain]	688	76,858
		P25785	TIMP2_MOUSE	Metalloproteinase inhibitor 2 (Tissue inhibitor of metalloproteinases 2) (TIMP-2)	220	24,328
		Q3THE2	ML12B_MOUSE	Myosin regulatory light chain 12B (Myosin regulatory light chain 2-B, smooth muscle isoform) (Myosin regulatory light chain 20 kDa) (MLC20) (Myosin regulatory light chain MRLC2)	172	19,779
		Q61207	SAP_MOUSE	Prosaposin (Sulfated glycoprotein 1) (SGP-1) [Cleaved into: Saposin-A; Saposin-B-Val; Saposin-B; Saposin-C; Saposin-D]	557	61,422
		Q61398	PCOC1_MOUSE	Procollagen C-endopeptidase enhancer 1 (P14) (Procollagen COOH-terminal proteinase enhancer 1) (PCPE-1) (Procollagen C-proteinase enhancer 1) (Type 1 procollagen C-proteinase enhancer protein) (Type I procollagen COOH-terminal proteinase enhancer)	468	50,168
		Q8VED5	K2C79_MOUSE	Keratin, type II cytoskeletal 79 (Cytokeratin-79) (CK-79) (Keratin-79) (K79) (Type-II keratin Kb38)	531	57,552
		Q02819	NUCB1_MOUSE	Nucleobindin-1 (CALNUC)	459	53,409
		P10605	CATB_MOUSE	Cathepsin B (EC 3.4.22.1) (Cathepsin B1) [Cleaved into: Cathepsin B light chain; Cathepsin B heavy chain]	339	37,280
		P02535	K1C10_MOUSE	Keratin, type I cytoskeletal 10 (56 kDa cytokeratin) (Cytokeratin-10) (CK-10) (Keratin, type I cytoskeletal 59 kDa) (Keratin-10) (K10)	570	57,770
		Q3TTY5	K22E_MOUSE	Keratin, type II cytoskeletal 2 epidermal (Cytokeratin-2e) (CK-2e) (Epithelial keratin-2e) (Keratin-2 epidermis) (Keratin-2e) (K2e) (Type-II keratin Kb2)	707	70,923
		P28654	PGS2_MOUSE	Decorin (Bone proteoglycan II) (PG-S2) (PG40)	354	39,809
		Q9QUN9	DKK3_MOUSE	Dickkopf-related protein 3 (Dickkopf-3) (Dkk-3) (mDkk-3)	349	38,388
		P62858	RS28_MOUSE	40S ribosomal protein S28	69	7,841
		O35887	CALU_MOUSE	Calumenin (Crocalbin)	315	37,064
		P02463	CO4A1_MOUSE	Collagen alpha-1(IV) chain [Cleaved into: Arresten]	1669	160,679
		Q8CD91	SMOC2_MOUSE	SPARC-related modular calcium-binding protein 2 (Secreted modular calcium-binding protein 2) (SMOC-2)	447	49,891
		Q61033	LAP2A_MOUSE	Lamina-associated polypeptide 2, isoforms alpha/zeta (Thymopoietin isoforms alpha/zeta) (TP alpha/zeta)	693	75,168
		P14211	CALR_MOUSE	Calreticulin (CRP55) (Calregulin) (Endoplasmic reticulum resident protein 60) (ERp60) (HACBP)	416	47,995
		Q3V1G4	OLM2B_MOUSE	Olfactomedin-like protein 2B (Photomedin-2)	746	83,503
		P33434	MMP2_MOUSE	72 kDa type IV collagenase (EC 3.4.24.24) (72 kDa gelatinase) (Gelatinase A) (Matrix metalloproteinase-2) (MMP-2) [Cleaved into: PEX]	662	74,102
		Q640N1	AEBP1_MOUSE	Adipocyte enhancer-binding protein 1 (AE-binding protein 1) (Aortic carboxypeptidase-like protein)	1128	128,365
		O08997	ATOX1_MOUSE	Copper transport protein ATOX1 (Metal transport protein ATX1)	68	7,338
		P11087	CO1A1_MOUSE	Collagen alpha-1(I) chain (Alpha-1 type I collagen)	1453	138,032
		P14069	S10A6_MOUSE	Protein S100-A6 (5B10) (Calcyclin) (Prolactin receptor-associated protein) (S100 calcium-binding protein A6)	89	10,051
		Q9QXT0	CNPY2_MOUSE	Protein canopy homolog 2 (MIR-interacting saposin-like protein) (Putative secreted protein ZSIG9) (Transmembrane protein 4)	182	20,767
		Q64433	CH10_MOUSE	10 kDa heat shock protein, mitochondrial (Hsp10) (10 kDa chaperonin) (Chaperonin 10) (CPN10)	102	10,963
		Q62000	MIME_MOUSE	Mimecan (Osteoglycin)	298	34,012
		Q6IRU2	TPM4_MOUSE	Tropomyosin alpha-4 chain (Tropomyosin-4)	248	28,468
		Q62009	POSTN_MOUSE	Periostin (PN) (Osteoblast-specific factor 2) (OSF-2)	838	93,144
		Q8BTM8	FLNA_MOUSE	Filamin-A (FLN-A) (Actin-binding protein 280) (ABP-280) (Alpha-filamin) (Endothelial actin-binding protein) (Filamin-1) (Non-muscle filamin)	2647	281,222
		P26350	PTMA_MOUSE	Prothymosin alpha [Cleaved into: Prothymosin alpha, N-terminally processed; Thymosin alpha]	111	12,254
		Q8BKV0	TICN3_MOUSE	Testican-3 (SPARC/osteonectin, CWCV, and Kazal-like domains proteoglycan 3)	436	49,098
		P13020	GELS_MOUSE	Gelsolin (Actin-depolymerizing factor) (ADF) (Brevin)	780	85,942
		P28301	LYOX_MOUSE	Protein-lysine 6-oxidase (EC 1.4.3.13) (Lysyl oxidase) (Ras excision protein)	411	46,701
		O08999	LTBP2_MOUSE	Latent-transforming growth factor beta-binding protein 2 (LTBP-2)	1813	195,829
		P48678	LMNA_MOUSE	Prelamin-A/C [Cleaved into: Lamin-A/C]	665	74,238
		P08121	CO3A1_MOUSE	Collagen alpha-1(III) chain	1464	138,943
		P10493	NID1_MOUSE	Nidogen-1 (NID-1) (Entactin)	1245	136,538
		P47880	IBP6_MOUSE	Insulin-like growth factor-binding protein 6 (IBP-6) (IGF-binding protein 6) (IGFBP-6)	238	25,347
		P62806	H4_MOUSE	Histone H4	103	11,367
		P98063	BMP1_MOUSE	Bone morphogenetic protein 1 (BMP-1) (EC 3.4.24.19) (Mammalian tolloid protein) (mTld) (Procollagen C-proteinase) (PCP)	991	111,666
		P04104	K2C1_MOUSE	Keratin, type II cytoskeletal 1 (67 kDa cytokeratin) (Cytokeratin-1) (CK-1) (Keratin-1) (K1) (Type-II keratin Kb1)	637	65,606
		O89051	ITM2B_MOUSE	Integral membrane protein 2B (Immature BRI2) (imBRI2) (Protein E25B) (Transmembrane protein BRI) (Bri) [Cleaved into: BRI2, membrane form (Mature BRI2) (mBRI2); BRI2 intracellular domain (BRI2 ICD); BRI2C, soluble form; Bri23 peptide (Bri2-23) (ABri23) (C-terminal peptide) (P23 peptide)]	266	30,260
		P37889	FBLN2_MOUSE	Fibulin-2 (FIBL-2)	1221	131,834
		Q07079	IBP5_MOUSE	Insulin-like growth factor-binding protein 5 (IBP-5) (IGF-binding protein 5) (IGFBP-5)	271	30,372
MS FDR 1%	74	Q7SIG6	ASAP2_MOUSE	Arf-GAP with SH3 domain, ANK repeat and PH domain-containing protein 2 (Development and differentiation-enhancing factor 2) (Paxillin-associated protein with ARF GAP activity 3) (PAG3) (Pyk2 C-terminus-associated protein) (PAP)	958	106,805
		O08789	MNT_MOUSE	Max-binding protein MNT (Myc antagonist MNT) (Protein ROX)	591	63,274
		Q8CGP5	H2A1F_MOUSE	Histone H2A type 1-F	130	14,162
		P63089	PTN_MOUSE	Pleiotrophin (PTN) (Heparin-binding brain mitogen) (HBBM) (Heparin-binding growth factor 8) (HBGF-8) (Heparin-binding growth-associated molecule) (HB-GAM) (Heparin-binding neutrophic factor) (HBNF) (Osteoblast-specific factor 1) (OSF-1)	168	18,869
		Q9WV54	ASAH1_MOUSE	Acid ceramidase (AC) (ACDase) (Acid CDase) (EC 3.5.1.23) (Acylsphingosine deacylase) (N-acylsphingosine amidohydrolase) [Cleaved into: Acid ceramidase subunit alpha; Acid ceramidase subunit beta]	394	44,670
		Q8C2E4	PTCD1_MOUSE	Pentatricopeptide repeat-containing protein 1, mitochondrial	695	77,594
		Q8VDV0	ITGBL_MOUSE	Integrin beta-like protein 1	494	53,978
		P02301	H3C_MOUSE	Histone H3.3C (Embryonic)	136	15,315
		Q01768	NDKB_MOUSE	Nucleoside diphosphate kinase B (NDK B) (NDP kinase B) (EC 2.7.4.6) (Histidine protein kinase NDKB) (EC 2.7.13.3) (P18) (nm23-M2)	152	17,363
		Q8BH64	EHD2_MOUSE	EH domain-containing protein 2	543	61,174
		Q9CPS7	PNO1_MOUSE	RNA-binding protein PNO1	248	27,454
		Q9JJW6	ALRF2_MOUSE	Aly/REF export factor 2 (Alyref) (RNA and export factor-binding protein 2)	218	23,730
		Q9CR00	PSMD9_MOUSE	26S proteasome non-ATPase regulatory subunit 9 (26S proteasome regulatory subunit p27)	222	24,720
		Q9WV02	RBMX_MOUSE	RNA-binding motif protein, X chromosome (Heterogeneous nuclear ribonucleoprotein G) (hnRNP G) [Cleaved into: RNA-binding motif protein, X chromosome, N-terminally processed]	391	42,301
		Q05793	PGBM_MOUSE	Basement membrane-specific heparan sulfate proteoglycan core protein (HSPG) [Cleaved into: Endorepellin; LG3 peptide]	3707	398,294
		Q62523	ZYX_MOUSE	Zyxin	564	60,546
		Q6PDN3	MYLK_MOUSE	Myosin light chain kinase, smooth muscle (MLCK) (smMLCK) (EC 2.7.11.18) (Kinase-related protein) (KRP) (Telokin) [Cleaved into: Myosin light chain kinase, smooth muscle, deglutamylated form]	1941	212,925
		Q80X82	SYMPK_MOUSE	Symplekin	1284	142,284
		Q9QXS1	PLEC_MOUSE	Plectin (PCN) (PLTN) (Plectin-1) (Plectin-6)	4691	534,188
		O89086	RBM3_MOUSE	RNA-binding protein 3 (RNA-binding motif protein 3)	153	16,605
		Q9QYZ8	DKK2_MOUSE	Dickkopf-related protein 2 (Dickkopf-2) (Dkk-2) (mDkk-2)	259	28,432
		Q05186	RCN1_MOUSE	Reticulocalbin-1	325	38,113
		P51910	APOD_MOUSE	Apolipoprotein D (Apo-D) (ApoD)	189	21,530
		Q80XU3	NUCKS_MOUSE	Nuclear ubiquitous casein and cyclin-dependent kinase substrate 1 (JC7)	234	26,313
		P47955	RLA1_MOUSE	60S acidic ribosomal protein P1	114	11,475
		O88491	NSD1_MOUSE	Histone-lysine N-methyltransferase, H3 lysine-36 and H4 lysine-20 specific (EC 2.1.1.43) (H3-K36-HMTase) (H4-K20-HMTase) (Nuclear receptor-binding SET domain-containing protein 1) (NR-binding SET domain-containing protein)	2588	284,084
		Q61554	FBN1_MOUSE	Fibrillin-1 [Cleaved into: Asprosin]	2873	312,298
		Q8BV57	SRCRL_MOUSE	Soluble scavenger receptor cysteine-rich domain-containing protein SSC5D (Scavenger receptor cysteine-rich domain-containing protein LOC284297 homolog)	1371	144,637
		Q00493	CBPE_MOUSE	Carboxypeptidase E (CPE) (EC 3.4.17.10) (Carboxypeptidase H) (CPH) (Enkephalin convertase) (Prohormone-processing carboxypeptidase)	476	53,256
		Q9R099	TBL2_MOUSE	Transducin beta-like protein 2	442	49,584
		Q9JJH1	RNAS4_MOUSE	Ribonuclease 4 (RNase 4) (EC 3.1.27.-)	148	17,025
		Q04857	CO6A1_MOUSE	Collagen alpha-1(VI) chain	1025	108,489
		Q4VA61	DSCL1_MOUSE	Down syndrome cell adhesion molecule-like protein 1 homolog	2053	224,240
		P56812	PDCD5_MOUSE	Programmed cell death protein 5 (TF-1 cell apoptosis-related protein 19) (Protein TFAR19)	126	14,275
		P12400	CTL2B_MOUSE	Protein CTLA-2-beta (Cytotoxic T-lymphocyte-associated protein 2-beta)	113	13,122
		Q8BGD9	IF4B_MOUSE	Eukaryotic translation initiation factor 4B (eIF-4B)	611	68,840
		P28481	CO2A1_MOUSE	Collagen alpha-1(II) chain (Alpha-1 type II collagen) [Cleaved into: Collagen alpha-1(II) chain; Chondrocalcin]	1487	141,973
		Q61879	MYH10_MOUSE	Myosin-10 (Cellular myosin heavy chain, type B) (Myosin heavy chain 10) (Myosin heavy chain, non-muscle IIb) (Non-muscle myosin heavy chain B) (NMMHC-B) (Non-muscle myosin heavy chain IIb) (NMMHC II-b) (NMMHC-IIB)	1976	228,996
		Q63870	CO7A1_MOUSE	Collagen alpha-1(VII) chain (Long-chain collagen) (LC collagen)	2944	295,232
		P11679	K2C8_MOUSE	Keratin, type II cytoskeletal 8 (Cytokeratin endo A) (Cytokeratin-8) (CK-8) (Keratin-8) (K8) (Type-II keratin Kb8)	490	54,565
		Q569Z6	TR150_MOUSE	Thyroid hormone receptor-associated protein 3 (Thyroid hormone receptor-associated protein complex 150 kDa component) (Trap150)	951	108,178
		P10854	H2B1M_MOUSE	Histone H2B type 1-M (H2B 291B)	126	13,936
		Q3ZT31	SNX25_MOUSE	Sorting nexin-25	840	97,146
		Q8BIP0	SYDM_MOUSE	Aspartate--tRNA ligase, mitochondrial (EC 6.1.1.12) (Aspartyl-tRNA synthetase) (AspRS)	653	74,102
		Q8K310	MATR3_MOUSE	Matrin-3	846	94,630
		P20029	GRP78_MOUSE	78 kDa glucose-regulated protein (GRP-78) (Heat shock 70 kDa protein 5) (Immunoglobulin heavy chain-binding protein) (BiP)	655	72,422
		Q99020	ROAA_MOUSE	Heterogeneous nuclear ribonucleoprotein A/B (hnRNP A/B) (CArG-binding factor-A) (CBF-A)	285	30,831
		P10126	EF1A1_MOUSE	Elongation factor 1-alpha 1 (EF-1-alpha-1) (Elongation factor Tu) (EF-Tu) (Eukaryotic elongation factor 1 A-1) (eEF1A-1)	462	50,114
		Q921I1	TRFE_MOUSE	Serotransferrin (Transferrin) (Beta-1 metal-binding globulin) (Siderophilin)	697	76,724
		Q8BGY2	IF5A2_MOUSE	Eukaryotic translation initiation factor 5A-2 (eIF-5A-2) (eIF-5A2) (Eukaryotic initiation factor 5A isoform 2)	153	16,793
		Q8CFG8	CS1B_MOUSE	Complement C1s-B subcomponent (EC 3.4.21.42) (C1 esterase) (Complement component 1 subcomponent s-B) [Cleaved into: Complement C1s-B subcomponent heavy chain; Complement C1s-B subcomponent light chain]	688	76,700
		Q925I7	PDGFD_MOUSE	Platelet-derived growth factor D (PDGF-D) (Spinal cord-derived growth factor B) (SCDGF-B) [Cleaved into: Platelet-derived growth factor D, latent form (PDGFD latent form); Platelet-derived growth factor D, receptor-binding form (PDGFD receptor-binding form)]	370	42,809
		P97873	LOXL1_MOUSE	Lysyl oxidase homolog 1 (EC 1.4.3.-) (Lysyl oxidase 2) (Lysyl oxidase-like protein 1)	607	66,506
		Q61316	HSP74_MOUSE	Heat shock 70 kDa protein 4 (Heat shock 70-related protein APG-2)	841	94,133
		P29699	FETUA_MOUSE	Alpha-2-HS-glycoprotein (Countertrypin) (Fetuin-A)	345	37,326
		P17225	PTBP1_MOUSE	Polypyrimidine tract-binding protein 1 (PTB) (Heterogeneous nuclear ribonucleoprotein I) (hnRNP I)	527	56,478
		P98195	ATP9B_MOUSE	Probable phospholipid-transporting ATPase IIB (EC 3.6.3.1) (ATPase class II type 9B)	1146	129,017
		Q9Z2U1	PSA5_MOUSE	Proteasome subunit alpha type-5 (EC 3.4.25.1) (Macropain zeta chain) (Multicatalytic endopeptidase complex zeta chain) (Proteasome zeta chain)	241	26,411
		P53996	CNBP_MOUSE	Cellular nucleic acid-binding protein (CNBP) (Zinc finger protein 9)	178	19,592
		Q9CY58	PAIRB_MOUSE	Plasminogen activator inhibitor 1 RNA-binding protein (PAI1 RNA-binding protein 1) (PAI-RBP1) (SERPINE1 mRNA-binding protein 1)	407	44,714
		Q01721	GAS1_MOUSE	Growth arrest-specific protein 1 (GAS-1)	343	35,694
		P62317	SMD2_MOUSE	Small nuclear ribonucleoprotein Sm D2 (Sm-D2) (snRNP core protein D2)	118	13,527
		P60710	ACTB_MOUSE	Actin, cytoplasmic 1 (Beta-actin) [Cleaved into: Actin, cytoplasmic 1, N-terminally processed]	375	41,737
		Q9WTX5	SKP1_MOUSE	S-phase kinase-associated protein 1 (Cyclin-A/CDK2-associated protein p19) (S-phase kinase-associated protein 1A) (p19A) (p19skp1)	163	18,672
		P57776	EF1D_MOUSE	Elongation factor 1-delta (EF-1-delta)	281	31,293
		Q7TPQ3	SHPRH_MOUSE	E3 ubiquitin-protein ligase SHPRH (EC 3.6.4.-) (EC 6.3.2.-) (SNF2, histone-linker, PHD and RING finger domain-containing helicase)	1674	191,490
		P61982	1433G_MOUSE	14-3-3 protein gamma [Cleaved into: 14-3-3 protein gamma, N-terminally processed]	247	28,303
		P27773	PDIA3_MOUSE	Protein disulfide-isomerase A3 (EC 5.3.4.1) (58 kDa glucose-regulated protein) (58 kDa microsomal protein) (p58) (Disulfide isomerase ER-60) (Endoplasmic reticulum resident protein 57) (ER protein 57) (ERp57) (Endoplasmic reticulum resident protein 60) (ER protein 60) (ERp60)	505	56,678
		P19001	K1C19_MOUSE	Keratin, type I cytoskeletal 19 (Cytokeratin-19) (CK-19) (Keratin-19) (K19)	403	44,542
		Q9DCV7	K2C7_MOUSE	Keratin, type II cytoskeletal 7 (Cytokeratin-7) (CK-7) (Keratin-7) (K7) (Type-II keratin Kb7)	457	50,709
		O88342	WDR1_MOUSE	WD repeat-containing protein 1 (Actin-interacting protein 1) (AIP1)	606	66,407
		P97313	PRKDC_MOUSE	DNA-dependent protein kinase catalytic subunit (DNA-PK catalytic subunit) (DNA-PKcs) (EC 2.7.11.1) (p460)	4128	471,471
		P16858	G3P_MOUSE	Glyceraldehyde-3-phosphate dehydrogenase (GAPDH) (EC 1.2.1.12) (Peptidyl-cysteine S-nitrosylase GAPDH) (EC 2.6.99.-)	333	35,810
		Q9EQU5	SET_MOUSE	Protein SET (Phosphatase 2A inhibitor I2PP2A) (I-2PP2A) (Template-activating factor I) (TAF-I)	289	33,378
PP 1.3	8	Q91Z31	PTBP2_MOUSE	Polypyrimidine tract-binding protein 2 (Brain-enriched polypyrimidine tract-binding protein) (Brain-enriched PTB) (Neural polypyrimidine tract-binding protein) (RRM-type RNA-binding protein brPTB)	531	57,489
		P08228	SODC_MOUSE	Superoxide dismutase [Cu-Zn] (EC 1.15.1.1)	154	15,943
		Q8VIJ6	SFPQ_MOUSE	Splicing factor, proline- and glutamine-rich (DNA-binding p52/p100 complex, 100 kDa subunit) (Polypyrimidine tract-binding protein-associated-splicing factor) (PSF) (PTB-associated-splicing factor)	699	75,442
		Q8R1M2	H2AJ_MOUSE	Histone H2A.J (H2a/j)	129	14,045
		Q6NXH9	K2C73_MOUSE	Keratin, type II cytoskeletal 73 (Cytokeratin-73) (CK-73) (Keratin-73) (K73) (Type II inner root sheath-specific keratin-K6irs3) (Type-II keratin Kb36)	539	58,911
		P84244	H33_MOUSE	Histone H3.3	136	15,328
		Q6IFZ6	K2C1B_MOUSE	Keratin, type II cytoskeletal 1b (Cytokeratin-1B) (CK-1B) (Embryonic type II keratin-1) (Keratin-77) (K77) (Type-II keratin Kb39)	572	61,359
		P63260	ACTG_MOUSE	Actin, cytoplasmic 2 (Gamma-actin) [Cleaved into: Actin, cytoplasmic 2, N-terminally processed]	375	41,793
