# Supplementary material for: The Anti-Apoptotic Effect of ASC-Exosomes in an In Vitro ALS Model and Their Proteomic Analysis
Source: Cells. 2019 Sep 14;8(9):1087. doi: 10.3390/cells8091087 (PMC6770878; doi:10.3390/cells8091087)
Supplement: Supplementary file 1 [file cells-08-01087-s001.zip › Supplementary material 2_Table S2 (TMHMM) -1.xlsx]

## Sheet: Foglio1
Entry	Entry name	Protein names	Exp AA	Numbers of TDMs
P98195	ATP9B_MOUSE	Probable phospholipid-transporting ATPase IIB (EC 3.6.3.1) (ATPase class II type 9B)	222.379	10
P18242	CATD_MOUSE	Cathepsin D (EC 3.4.23.5)	24.7534	1
P01887	B2MG_MOUSE	Beta-2-microglobulin	15.2809	1
Q61112	CAB45_MOUSE	45 kDa calcium-binding protein (Cab45) (Stromal cell-derived factor 4) (SDF-4)	15.9634	1
O88207	CO5A1_MOUSE	Collagen alpha-1(V) chain	19.4693	1
P08122	CO4A2_MOUSE	Collagen alpha-2(IV) chain [Cleaved into: Canstatin]	19.5007	1
Q91V98	CD248_MOUSE	Endosialin (Tumor endothelial marker 1) (CD antigen CD248)	23.238	1
P07141	CSF1_MOUSE	Macrophage colony-stimulating factor 1 (CSF-1) (MCSF) [Cleaved into: Processed macrophage colony-stimulating factor 1]	21.8473	1
P33434	MMP2_MOUSE	72 kDa type IV collagenase (EC 3.4.24.24) (72 kDa gelatinase) (Gelatinase A) (Matrix metalloproteinase-2) (MMP-2) [Cleaved into: PEX]	16.9117	1
Q8BKV0	TICN3_MOUSE	Testican-3 (SPARC/osteonectin, CWCV, and Kazal-like domains proteoglycan 3)	17.7257	1
P47880	IBP6_MOUSE	Insulin-like growth factor-binding protein 6 (IBP-6) (IGF-binding protein 6) (IGFBP-6)	20.5591	1
O89051	ITM2B_MOUSE	Integral membrane protein 2B (Immature BRI2) (imBRI2) (Protein E25B) (Transmembrane protein BRI) (Bri) [Cleaved into: BRI2, membrane form (Mature BRI2) (mBRI2); BRI2 intracellular domain (BRI2 ICD); BRI2C, soluble form; Bri23 peptide (Bri2-23) (ABri23) (C-terminal peptide) (P23 peptide)]	22.2848	1
O08789	MNT_MOUSE	Max-binding protein MNT (Myc antagonist MNT) (Protein ROX)	22.7272	1
P63089	PTN_MOUSE	Pleiotrophin (PTN) (Heparin-binding brain mitogen) (HBBM) (Heparin-binding growth factor 8) (HBGF-8) (Heparin-binding growth-associated molecule) (HB-GAM) (Heparin-binding neutrophic factor) (HBNF) (Osteoblast-specific factor 1) (OSF-1)	18.5727	1
Q9R099	TBL2_MOUSE	Transducin beta-like protein 2	17.6264	1
Q9JJH1	RNAS4_MOUSE	Ribonuclease 4 (RNase 4) (EC 3.1.27.-)	20.5941	1
Q3THE2	ML12B_MOUSE	Myosin regulatory light chain 12B (Myosin regulatory light chain 2-B, smooth muscle isoform) (Myosin regulatory light chain 20 kDa) (MLC20) (Myosin regulatory light chain MRLC2)	INSIDE
P62858	RS28_MOUSE	40S ribosomal protein S28	INSIDE
P02301	H3C_MOUSE	Histone H3.3C (Embryonic)	INSIDE
P84244	H33_MOUSE	Histone H3.3	INSIDE
P61979	HNRPK_MOUSE	Heterogeneous nuclear ribonucleoprotein K (hnRNP K)	OUTSIDE
Q07797	LG3BP_MOUSE	Galectin-3-binding protein (Cyp-C-associated protein) (CyCAP) (Lectin galactoside-binding soluble 3-binding protein) (Protein MAMA)	OUTSIDE
O09164	SODE_MOUSE	Extracellular superoxide dismutase [Cu-Zn] (EC-SOD) (EC 1.15.1.1)	OUTSIDE
Q8CG16	C1RA_MOUSE	Complement C1r-A subcomponent (EC 3.4.21.41) (Complement component 1 subcomponent r-A) [Cleaved into: Complement C1r-A subcomponent heavy chain; Complement C1r-A subcomponent light chain]	OUTSIDE
P14733	LMNB1_MOUSE	Lamin-B1	OUTSIDE
Q922U2	K2C5_MOUSE	Keratin, type II cytoskeletal 5 (Cytokeratin-5) (CK-5) (Keratin-5) (K5) (Type-II keratin Kb5)	OUTSIDE
P51859	HDGF_MOUSE	Hepatoma-derived growth factor (HDGF)	OUTSIDE
Q9D0J8	PTMS_MOUSE	Parathymosin	OUTSIDE
P47879	IBP4_MOUSE	Insulin-like growth factor-binding protein 4 (IBP-4) (IGF-binding protein 4) (IGFBP-4)	OUTSIDE
O88452	STC2_MOUSE	Stanniocalcin-2 (STC-2)	OUTSIDE
Q62356	FSTL1_MOUSE	Follistatin-related protein 1 (Follistatin-like protein 1) (TGF-beta-inducible protein TSC-36)	OUTSIDE
P10639	THIO_MOUSE	Thioredoxin (Trx) (ATL-derived factor) (ADF)	OUTSIDE
P09405	NUCL_MOUSE	Nucleolin (Protein C23)	OUTSIDE
Q60605	MYL6_MOUSE	Myosin light polypeptide 6 (17 kDa myosin light chain) (LC17) (Myosin light chain 3) (MLC-3) (Myosin light chain alkali 3) (Myosin light chain A3) (Smooth muscle and nonmuscle myosin light chain alkali 6)	OUTSIDE
P21460	CYTC_MOUSE	Cystatin-C (Cystatin-3)	OUTSIDE
Q6IFX2	K1C42_MOUSE	Keratin, type I cytoskeletal 42 (Cytokeratin-42) (CK-42) (Keratin-17n) (Keratin-42) (K42) (Type I keratin Ka22)	OUTSIDE
Q8BQ47	CNPY4_MOUSE	Protein canopy homolog 4 (Protein associated with Tlr4)	OUTSIDE
P20152	VIME_MOUSE	Vimentin	OUTSIDE
P12023	A4_MOUSE	Amyloid beta A4 protein (ABPP) (APP) (Alzheimer disease amyloid A4 protein homolog) (Amyloid precursor protein) (Amyloidogenic glycoprotein) (AG) (Beta-amyloid precursor protein) [Cleaved into: N-APP; Soluble APP-alpha (S-APP-alpha); Soluble APP-beta (S-APP-beta); C99 (APP-C99); Beta-amyloid protein 42 (Beta-APP42); Beta-amyloid protein 40 (Beta-APP40); C83; P3(42); P3(40); C80; Gamma-secretase C…	OUTSIDE
P16045	LEG1_MOUSE	Galectin-1 (Gal-1) (14 kDa lectin) (Beta-galactoside-binding lectin L-14-I) (Galaptin) (Lactose-binding lectin 1) (Lectin galactoside-binding soluble 1) (S-Lac lectin 1)	OUTSIDE
P07724	ALBU_MOUSE	Serum albumin	OUTSIDE
P58771	TPM1_MOUSE	Tropomyosin alpha-1 chain (Alpha-tropomyosin) (Tropomyosin-1)	OUTSIDE
P02469	LAMB1_MOUSE	Laminin subunit beta-1 (Laminin B1 chain) (Laminin-1 subunit beta) (Laminin-10 subunit beta) (Laminin-12 subunit beta) (Laminin-2 subunit beta) (Laminin-6 subunit beta) (Laminin-8 subunit beta)	OUTSIDE
Q9CXI5	MANF_MOUSE	Mesencephalic astrocyte-derived neurotrophic factor (Arginine-rich protein) (Protein ARMET)	OUTSIDE
Q01149	CO1A2_MOUSE	Collagen alpha-2(I) chain (Alpha-2 type I collagen)	OUTSIDE
Q02788	CO6A2_MOUSE	Collagen alpha-2(VI) chain	OUTSIDE
Q03350	TSP2_MOUSE	Thrombospondin-2	OUTSIDE
P61957	SUMO2_MOUSE	Small ubiquitin-related modifier 2 (SUMO-2) (SMT3 homolog 2) (Ubiquitin-like protein SMT3B) (Smt3B)	OUTSIDE
Q62426	CYTB_MOUSE	Cystatin-B (Stefin-B)	OUTSIDE
Q8VDD5	MYH9_MOUSE	Myosin-9 (Cellular myosin heavy chain, type A) (Myosin heavy chain 9) (Myosin heavy chain, non-muscle IIa) (Non-muscle myosin heavy chain A) (NMMHC-A) (Non-muscle myosin heavy chain IIa) (NMMHC II-a) (NMMHC-IIA)	OUTSIDE
Q61937	NPM_MOUSE	Nucleophosmin (NPM) (Nucleolar phosphoprotein B23) (Nucleolar protein NO38) (Numatrin)	OUTSIDE
Q3UV17	K22O_MOUSE	Keratin, type II cytoskeletal 2 oral (Keratin-76) (K76) (Type-II keratin Kb9)	OUTSIDE
P50543	S10AB_MOUSE	Protein S100-A11 (Calgizzarin) (Endothelial monocyte-activating polypeptide) (EMAP) (Protein S100-C) (S100 calcium-binding protein A11)	OUTSIDE
P58774	TPM2_MOUSE	Tropomyosin beta chain (Beta-tropomyosin) (Tropomyosin-2)	OUTSIDE
P05017	IGF1_MOUSE	Insulin-like growth factor I (IGF-I) (Somatomedin)	OUTSIDE
Q99K41	EMIL1_MOUSE	EMILIN-1 (Elastin microfibril interface-located protein 1) (Elastin microfibril interfacer 1)	OUTSIDE
P97946	VEGFD_MOUSE	Vascular endothelial growth factor D (VEGF-D) (c-Fos-induced growth factor) (FIGF)	OUTSIDE
P62897	CYC_MOUSE	Cytochrome c, somatic	OUTSIDE
P63017	HSP7C_MOUSE	Heat shock cognate 71 kDa protein (Heat shock 70 kDa protein 8)	OUTSIDE
P07214	SPRC_MOUSE	SPARC (Basement-membrane protein 40) (BM-40) (Osteonectin) (ON) (Secreted protein acidic and rich in cysteine)	OUTSIDE
P07091	S10A4_MOUSE	Protein S100-A4 (Metastasin) (Metastatic cell protein) (PEL98) (Placental calcium-binding protein) (Protein 18A2) (Protein Mts1) (S100 calcium-binding protein A4)	OUTSIDE
Q3U962	CO5A2_MOUSE	Collagen alpha-2(V) chain	OUTSIDE
P37804	TAGL_MOUSE	Transgelin (Actin-associated protein p27) (Smooth muscle protein 22-alpha) (SM22-alpha)	OUTSIDE
P21107	TPM3_MOUSE	Tropomyosin alpha-3 chain (Gamma-tropomyosin) (Tropomyosin-3)	OUTSIDE
P40142	TKT_MOUSE	Transketolase (TK) (EC 2.2.1.1) (P68)	OUTSIDE
Q8R3Q6	CCD58_MOUSE	Coiled-coil domain-containing protein 58	OUTSIDE
P26041	MOES_MOUSE	Moesin (Membrane-organizing extension spike protein)	OUTSIDE
P11276	FINC_MOUSE	Fibronectin (FN) [Cleaved into: Anastellin]	OUTSIDE
Q61245	COBA1_MOUSE	Collagen alpha-1(XI) chain	OUTSIDE
P70296	PEBP1_MOUSE	Phosphatidylethanolamine-binding protein 1 (PEBP-1) (HCNPpp) [Cleaved into: Hippocampal cholinergic neurostimulating peptide (HCNP)]	OUTSIDE
Q9JHI0	MMP19_MOUSE	Matrix metalloproteinase-19 (MMP-19) (EC 3.4.24.-) (Matrix metalloproteinase RASI)	OUTSIDE
Q64299	NOV_MOUSE	Protein NOV homolog (NovH) (CCN family member 3) (Nephroblastoma-overexpressed gene protein homolog)	OUTSIDE
P28798	GRN_MOUSE	Granulins (PC cell-derived growth factor) (PCDGF) (Proepithelin) (PEPI) [Cleaved into: Acrogranin (Progranulin); Granulin-1; Granulin-2; Granulin-3; Granulin-4; Granulin-5; Granulin-6; Granulin-7]	OUTSIDE
Q61508	ECM1_MOUSE	Extracellular matrix protein 1 (Secretory component p85)	OUTSIDE
O70251	EF1B_MOUSE	Elongation factor 1-beta (EF-1-beta)	OUTSIDE
Q8CG14	CS1A_MOUSE	Complement C1s-A subcomponent (EC 3.4.21.42) (C1 esterase) (Complement component 1 subcomponent s-A) [Cleaved into: Complement C1s-A subcomponent heavy chain; Complement C1s-A subcomponent light chain]	OUTSIDE
P25785	TIMP2_MOUSE	Metalloproteinase inhibitor 2 (Tissue inhibitor of metalloproteinases 2) (TIMP-2)	OUTSIDE
Q61207	SAP_MOUSE	Prosaposin (Sulfated glycoprotein 1) (SGP-1) [Cleaved into: Saposin-A; Saposin-B-Val; Saposin-B; Saposin-C; Saposin-D]	OUTSIDE
Q61398	PCOC1_MOUSE	Procollagen C-endopeptidase enhancer 1 (P14) (Procollagen COOH-terminal proteinase enhancer 1) (PCPE-1) (Procollagen C-proteinase enhancer 1) (Type 1 procollagen C-proteinase enhancer protein) (Type I procollagen COOH-terminal proteinase enhancer)	OUTSIDE
Q8VED5	K2C79_MOUSE	Keratin, type II cytoskeletal 79 (Cytokeratin-79) (CK-79) (Keratin-79) (K79) (Type-II keratin Kb38)	OUTSIDE
Q02819	NUCB1_MOUSE	Nucleobindin-1 (CALNUC)	OUTSIDE
P10605	CATB_MOUSE	Cathepsin B (EC 3.4.22.1) (Cathepsin B1) [Cleaved into: Cathepsin B light chain; Cathepsin B heavy chain]	OUTSIDE
P02535	K1C10_MOUSE	Keratin, type I cytoskeletal 10 (56 kDa cytokeratin) (Cytokeratin-10) (CK-10) (Keratin, type I cytoskeletal 59 kDa) (Keratin-10) (K10)	OUTSIDE
Q3TTY5	K22E_MOUSE	Keratin, type II cytoskeletal 2 epidermal (Cytokeratin-2e) (CK-2e) (Epithelial keratin-2e) (Keratin-2 epidermis) (Keratin-2e) (K2e) (Type-II keratin Kb2)	OUTSIDE
P28654	PGS2_MOUSE	Decorin (Bone proteoglycan II) (PG-S2) (PG40)	OUTSIDE
Q9QUN9	DKK3_MOUSE	Dickkopf-related protein 3 (Dickkopf-3) (Dkk-3) (mDkk-3)	OUTSIDE
O35887	CALU_MOUSE	Calumenin (Crocalbin)	OUTSIDE
P02463	CO4A1_MOUSE	Collagen alpha-1(IV) chain [Cleaved into: Arresten]	OUTSIDE
Q8CD91	SMOC2_MOUSE	SPARC-related modular calcium-binding protein 2 (Secreted modular calcium-binding protein 2) (SMOC-2)	OUTSIDE
Q61033	LAP2A_MOUSE	Lamina-associated polypeptide 2, isoforms alpha/zeta (Thymopoietin isoforms alpha/zeta) (TP alpha/zeta)	OUTSIDE
P14211	CALR_MOUSE	Calreticulin (CRP55) (Calregulin) (Endoplasmic reticulum resident protein 60) (ERp60) (HACBP)	OUTSIDE
Q3V1G4	OLM2B_MOUSE	Olfactomedin-like protein 2B (Photomedin-2)	OUTSIDE
Q640N1	AEBP1_MOUSE	Adipocyte enhancer-binding protein 1 (AE-binding protein 1) (Aortic carboxypeptidase-like protein)	OUTSIDE
O08997	ATOX1_MOUSE	Copper transport protein ATOX1 (Metal transport protein ATX1)	OUTSIDE
P11087	CO1A1_MOUSE	Collagen alpha-1(I) chain (Alpha-1 type I collagen)	OUTSIDE
P14069	S10A6_MOUSE	Protein S100-A6 (5B10) (Calcyclin) (Prolactin receptor-associated protein) (S100 calcium-binding protein A6)	OUTSIDE
Q9QXT0	CNPY2_MOUSE	Protein canopy homolog 2 (MIR-interacting saposin-like protein) (Putative secreted protein ZSIG9) (Transmembrane protein 4)	OUTSIDE
Q64433	CH10_MOUSE	10 kDa heat shock protein, mitochondrial (Hsp10) (10 kDa chaperonin) (Chaperonin 10) (CPN10)	OUTSIDE
Q62000	MIME_MOUSE	Mimecan (Osteoglycin)	OUTSIDE
Q6IRU2	TPM4_MOUSE	Tropomyosin alpha-4 chain (Tropomyosin-4)	OUTSIDE
Q62009	POSTN_MOUSE	Periostin (PN) (Osteoblast-specific factor 2) (OSF-2)	OUTSIDE
Q8BTM8	FLNA_MOUSE	Filamin-A (FLN-A) (Actin-binding protein 280) (ABP-280) (Alpha-filamin) (Endothelial actin-binding protein) (Filamin-1) (Non-muscle filamin)	OUTSIDE
P26350	PTMA_MOUSE	Prothymosin alpha [Cleaved into: Prothymosin alpha, N-terminally processed; Thymosin alpha]	OUTSIDE
P13020	GELS_MOUSE	Gelsolin (Actin-depolymerizing factor) (ADF) (Brevin)	OUTSIDE
P28301	LYOX_MOUSE	Protein-lysine 6-oxidase (EC 1.4.3.13) (Lysyl oxidase) (Ras excision protein)	OUTSIDE
O08999	LTBP2_MOUSE	Latent-transforming growth factor beta-binding protein 2 (LTBP-2)	OUTSIDE
P48678	LMNA_MOUSE	Prelamin-A/C [Cleaved into: Lamin-A/C]	OUTSIDE
P08121	CO3A1_MOUSE	Collagen alpha-1(III) chain	OUTSIDE
P10493	NID1_MOUSE	Nidogen-1 (NID-1) (Entactin)	OUTSIDE
P62806	H4_MOUSE	Histone H4	OUTSIDE
P98063	BMP1_MOUSE	Bone morphogenetic protein 1 (BMP-1) (EC 3.4.24.19) (Mammalian tolloid protein) (mTld) (Procollagen C-proteinase) (PCP)	OUTSIDE
P04104	K2C1_MOUSE	Keratin, type II cytoskeletal 1 (67 kDa cytokeratin) (Cytokeratin-1) (CK-1) (Keratin-1) (K1) (Type-II keratin Kb1)	OUTSIDE
P37889	FBLN2_MOUSE	Fibulin-2 (FIBL-2)	OUTSIDE
Q07079	IBP5_MOUSE	Insulin-like growth factor-binding protein 5 (IBP-5) (IGF-binding protein 5) (IGFBP-5)	OUTSIDE
Q7SIG6	ASAP2_MOUSE	Arf-GAP with SH3 domain, ANK repeat and PH domain-containing protein 2 (Development and differentiation-enhancing factor 2) (Paxillin-associated protein with ARF GAP activity 3) (PAG3) (Pyk2 C-terminus-associated protein) (PAP)	OUTSIDE
Q8CGP5	H2A1F_MOUSE	Histone H2A type 1-F	OUTSIDE
Q9WV54	ASAH1_MOUSE	Acid ceramidase (AC) (ACDase) (Acid CDase) (EC 3.5.1.23) (Acylsphingosine deacylase) (N-acylsphingosine amidohydrolase) [Cleaved into: Acid ceramidase subunit alpha; Acid ceramidase subunit beta]	OUTSIDE
Q8C2E4	PTCD1_MOUSE	Pentatricopeptide repeat-containing protein 1, mitochondrial	OUTSIDE
Q8VDV0	ITGBL_MOUSE	Integrin beta-like protein 1	OUTSIDE
Q01768	NDKB_MOUSE	Nucleoside diphosphate kinase B (NDK B) (NDP kinase B) (EC 2.7.4.6) (Histidine protein kinase NDKB) (EC 2.7.13.3) (P18) (nm23-M2)	OUTSIDE
Q8BH64	EHD2_MOUSE	EH domain-containing protein 2	OUTSIDE
Q9CPS7	PNO1_MOUSE	RNA-binding protein PNO1	OUTSIDE
Q9JJW6	ALRF2_MOUSE	Aly/REF export factor 2 (Alyref) (RNA and export factor-binding protein 2)	OUTSIDE
Q9CR00	PSMD9_MOUSE	26S proteasome non-ATPase regulatory subunit 9 (26S proteasome regulatory subunit p27)	OUTSIDE
Q9WV02	RBMX_MOUSE	RNA-binding motif protein, X chromosome (Heterogeneous nuclear ribonucleoprotein G) (hnRNP G) [Cleaved into: RNA-binding motif protein, X chromosome, N-terminally processed]	OUTSIDE
Q05793	PGBM_MOUSE	Basement membrane-specific heparan sulfate proteoglycan core protein (HSPG) [Cleaved into: Endorepellin; LG3 peptide]	OUTSIDE
Q62523	ZYX_MOUSE	Zyxin	OUTSIDE
Q6PDN3	MYLK_MOUSE	Myosin light chain kinase, smooth muscle (MLCK) (smMLCK) (EC 2.7.11.18) (Kinase-related protein) (KRP) (Telokin) [Cleaved into: Myosin light chain kinase, smooth muscle, deglutamylated form]	OUTSIDE
Q80X82	SYMPK_MOUSE	Symplekin	OUTSIDE
Q9QXS1	PLEC_MOUSE	Plectin (PCN) (PLTN) (Plectin-1) (Plectin-6)	OUTSIDE
O89086	RBM3_MOUSE	RNA-binding protein 3 (RNA-binding motif protein 3)	OUTSIDE
Q9QYZ8	DKK2_MOUSE	Dickkopf-related protein 2 (Dickkopf-2) (Dkk-2) (mDkk-2)	OUTSIDE
Q05186	RCN1_MOUSE	Reticulocalbin-1	OUTSIDE
P51910	APOD_MOUSE	Apolipoprotein D (Apo-D) (ApoD)	OUTSIDE
Q80XU3	NUCKS_MOUSE	Nuclear ubiquitous casein and cyclin-dependent kinase substrate 1 (JC7)	OUTSIDE
P47955	RLA1_MOUSE	60S acidic ribosomal protein P1	OUTSIDE
O88491	NSD1_MOUSE	Histone-lysine N-methyltransferase, H3 lysine-36 and H4 lysine-20 specific (EC 2.1.1.43) (H3-K36-HMTase) (H4-K20-HMTase) (Nuclear receptor-binding SET domain-containing protein 1) (NR-binding SET domain-containing protein)	OUTSIDE
Q61554	FBN1_MOUSE	Fibrillin-1 [Cleaved into: Asprosin]	OUTSIDE
Q8BV57	SRCRL_MOUSE	Soluble scavenger receptor cysteine-rich domain-containing protein SSC5D (Scavenger receptor cysteine-rich domain-containing protein LOC284297 homolog)	OUTSIDE
Q00493	CBPE_MOUSE	Carboxypeptidase E (CPE) (EC 3.4.17.10) (Carboxypeptidase H) (CPH) (Enkephalin convertase) (Prohormone-processing carboxypeptidase)	OUTSIDE
Q04857	CO6A1_MOUSE	Collagen alpha-1(VI) chain	OUTSIDE
Q4VA61	DSCL1_MOUSE	Down syndrome cell adhesion molecule-like protein 1 homolog	OUTSIDE
P56812	PDCD5_MOUSE	Programmed cell death protein 5 (TF-1 cell apoptosis-related protein 19) (Protein TFAR19)	OUTSIDE
P12400	CTL2B_MOUSE	Protein CTLA-2-beta (Cytotoxic T-lymphocyte-associated protein 2-beta)	OUTSIDE
Q8BGD9	IF4B_MOUSE	Eukaryotic translation initiation factor 4B (eIF-4B)	OUTSIDE
P28481	CO2A1_MOUSE	Collagen alpha-1(II) chain (Alpha-1 type II collagen) [Cleaved into: Collagen alpha-1(II) chain; Chondrocalcin]	OUTSIDE
Q61879	MYH10_MOUSE	Myosin-10 (Cellular myosin heavy chain, type B) (Myosin heavy chain 10) (Myosin heavy chain, non-muscle IIb) (Non-muscle myosin heavy chain B) (NMMHC-B) (Non-muscle myosin heavy chain IIb) (NMMHC II-b) (NMMHC-IIB)	OUTSIDE
Q63870	CO7A1_MOUSE	Collagen alpha-1(VII) chain (Long-chain collagen) (LC collagen)	OUTSIDE
P11679	K2C8_MOUSE	Keratin, type II cytoskeletal 8 (Cytokeratin endo A) (Cytokeratin-8) (CK-8) (Keratin-8) (K8) (Type-II keratin Kb8)	OUTSIDE
Q569Z6	TR150_MOUSE	Thyroid hormone receptor-associated protein 3 (Thyroid hormone receptor-associated protein complex 150 kDa component) (Trap150)	OUTSIDE
P10854	H2B1M_MOUSE	Histone H2B type 1-M (H2B 291B)	OUTSIDE
Q3ZT31	SNX25_MOUSE	Sorting nexin-25	OUTSIDE
Q8BIP0	SYDM_MOUSE	Aspartate--tRNA ligase, mitochondrial (EC 6.1.1.12) (Aspartyl-tRNA synthetase) (AspRS)	OUTSIDE
Q8K310	MATR3_MOUSE	Matrin-3	OUTSIDE
P20029	GRP78_MOUSE	78 kDa glucose-regulated protein (GRP-78) (Heat shock 70 kDa protein 5) (Immunoglobulin heavy chain-binding protein) (BiP)	OUTSIDE
Q99020	ROAA_MOUSE	Heterogeneous nuclear ribonucleoprotein A/B (hnRNP A/B) (CArG-binding factor-A) (CBF-A)	OUTSIDE
P10126	EF1A1_MOUSE	Elongation factor 1-alpha 1 (EF-1-alpha-1) (Elongation factor Tu) (EF-Tu) (Eukaryotic elongation factor 1 A-1) (eEF1A-1)	OUTSIDE
Q921I1	TRFE_MOUSE	Serotransferrin (Transferrin) (Beta-1 metal-binding globulin) (Siderophilin)	OUTSIDE
Q8BGY2	IF5A2_MOUSE	Eukaryotic translation initiation factor 5A-2 (eIF-5A-2) (eIF-5A2) (Eukaryotic initiation factor 5A isoform 2)	OUTSIDE
Q8CFG8	CS1B_MOUSE	Complement C1s-B subcomponent (EC 3.4.21.42) (C1 esterase) (Complement component 1 subcomponent s-B) [Cleaved into: Complement C1s-B subcomponent heavy chain; Complement C1s-B subcomponent light chain]	OUTSIDE
Q925I7	PDGFD_MOUSE	Platelet-derived growth factor D (PDGF-D) (Spinal cord-derived growth factor B) (SCDGF-B) [Cleaved into: Platelet-derived growth factor D, latent form (PDGFD latent form); Platelet-derived growth factor D, receptor-binding form (PDGFD receptor-binding form)]	OUTSIDE
P97873	LOXL1_MOUSE	Lysyl oxidase homolog 1 (EC 1.4.3.-) (Lysyl oxidase 2) (Lysyl oxidase-like protein 1)	OUTSIDE
Q61316	HSP74_MOUSE	Heat shock 70 kDa protein 4 (Heat shock 70-related protein APG-2)	OUTSIDE
P29699	FETUA_MOUSE	Alpha-2-HS-glycoprotein (Countertrypin) (Fetuin-A)	OUTSIDE
P17225	PTBP1_MOUSE	Polypyrimidine tract-binding protein 1 (PTB) (Heterogeneous nuclear ribonucleoprotein I) (hnRNP I)	OUTSIDE
Q9Z2U1	PSA5_MOUSE	Proteasome subunit alpha type-5 (EC 3.4.25.1) (Macropain zeta chain) (Multicatalytic endopeptidase complex zeta chain) (Proteasome zeta chain)	OUTSIDE
P53996	CNBP_MOUSE	Cellular nucleic acid-binding protein (CNBP) (Zinc finger protein 9)	OUTSIDE
Q9CY58	PAIRB_MOUSE	Plasminogen activator inhibitor 1 RNA-binding protein (PAI1 RNA-binding protein 1) (PAI-RBP1) (SERPINE1 mRNA-binding protein 1)	OUTSIDE
Q01721	GAS1_MOUSE	Growth arrest-specific protein 1 (GAS-1)	OUTSIDE
P62317	SMD2_MOUSE	Small nuclear ribonucleoprotein Sm D2 (Sm-D2) (snRNP core protein D2)	OUTSIDE
P60710	ACTB_MOUSE	Actin, cytoplasmic 1 (Beta-actin) [Cleaved into: Actin, cytoplasmic 1, N-terminally processed]	OUTSIDE
Q9WTX5	SKP1_MOUSE	S-phase kinase-associated protein 1 (Cyclin-A/CDK2-associated protein p19) (S-phase kinase-associated protein 1A) (p19A) (p19skp1)	OUTSIDE
P57776	EF1D_MOUSE	Elongation factor 1-delta (EF-1-delta)	OUTSIDE
Q7TPQ3	SHPRH_MOUSE	E3 ubiquitin-protein ligase SHPRH (EC 3.6.4.-) (EC 6.3.2.-) (SNF2, histone-linker, PHD and RING finger domain-containing helicase)	OUTSIDE
P61982	1433G_MOUSE	14-3-3 protein gamma [Cleaved into: 14-3-3 protein gamma, N-terminally processed]	OUTSIDE
P27773	PDIA3_MOUSE	Protein disulfide-isomerase A3 (EC 5.3.4.1) (58 kDa glucose-regulated protein) (58 kDa microsomal protein) (p58) (Disulfide isomerase ER-60) (Endoplasmic reticulum resident protein 57) (ER protein 57) (ERp57) (Endoplasmic reticulum resident protein 60) (ER protein 60) (ERp60)	OUTSIDE
P19001	K1C19_MOUSE	Keratin, type I cytoskeletal 19 (Cytokeratin-19) (CK-19) (Keratin-19) (K19)	OUTSIDE
Q9DCV7	K2C7_MOUSE	Keratin, type II cytoskeletal 7 (Cytokeratin-7) (CK-7) (Keratin-7) (K7) (Type-II keratin Kb7)	OUTSIDE
O88342	WDR1_MOUSE	WD repeat-containing protein 1 (Actin-interacting protein 1) (AIP1)	OUTSIDE
P97313	PRKDC_MOUSE	DNA-dependent protein kinase catalytic subunit (DNA-PK catalytic subunit) (DNA-PKcs) (EC 2.7.11.1) (p460)	OUTSIDE
P16858	G3P_MOUSE	Glyceraldehyde-3-phosphate dehydrogenase (GAPDH) (EC 1.2.1.12) (Peptidyl-cysteine S-nitrosylase GAPDH) (EC 2.6.99.-)	OUTSIDE
Q9EQU5	SET_MOUSE	Protein SET (Phosphatase 2A inhibitor I2PP2A) (I-2PP2A) (Template-activating factor I) (TAF-I)	OUTSIDE
Q91Z31	PTBP2_MOUSE	Polypyrimidine tract-binding protein 2 (Brain-enriched polypyrimidine tract-binding protein) (Brain-enriched PTB) (Neural polypyrimidine tract-binding protein) (RRM-type RNA-binding protein brPTB)	OUTSIDE
P08228	SODC_MOUSE	Superoxide dismutase [Cu-Zn] (EC 1.15.1.1)	OUTSIDE
Q8VIJ6	SFPQ_MOUSE	Splicing factor, proline- and glutamine-rich (DNA-binding p52/p100 complex, 100 kDa subunit) (Polypyrimidine tract-binding protein-associated-splicing factor) (PSF) (PTB-associated-splicing factor)	OUTSIDE
Q8R1M2	H2AJ_MOUSE	Histone H2A.J (H2a/j)	OUTSIDE
Q6NXH9	K2C73_MOUSE	Keratin, type II cytoskeletal 73 (Cytokeratin-73) (CK-73) (Keratin-73) (K73) (Type II inner root sheath-specific keratin-K6irs3) (Type-II keratin Kb36)	OUTSIDE
Q6IFZ6	K2C1B_MOUSE	Keratin, type II cytoskeletal 1b (Cytokeratin-1B) (CK-1B) (Embryonic type II keratin-1) (Keratin-77) (K77) (Type-II keratin Kb39)	OUTSIDE
P63260	ACTG_MOUSE	Actin, cytoplasmic 2 (Gamma-actin) [Cleaved into: Actin, cytoplasmic 2, N-terminally processed]	OUTSIDE
