# Supplementary material for: The Anti-Apoptotic Effect of ASC-Exosomes in an In Vitro ALS Model and Their Proteomic Analysis
Source: Cells. 2019 Sep 14;8(9):1087. doi: 10.3390/cells8091087 (PMC6770878; doi:10.3390/cells8091087)
Supplement: Supplementary file 1 [file cells-08-01087-s001.zip › Supplementary material 3_Table S3 (GO Enrichment Analysis) .xlsx]

## Sheet: Biological Process
Term+22:22B41:231:23B41:231:23	Biological Process	Genes	Count	%	p-value	-log (p-value)
GOTERM_BP_DIRECT	complement activation	Q64299, Q07079, P47879	3	1.6	0.0077	2.11351
GOTERM_BP_DIRECT	type B pancreatic cell proliferation	Q8CG16, Q8CFG8, Q8CG14	3	1.6	0.0077	2.11351
GOTERM_BP_DIRECT	positive regulation of insulin-like growth factor receptor signaling pathway	P05017, Q07079, P47879	3	1.6	0.0055	2.25964
GOTERM_BP_DIRECT	cartilage development involved in endochondral bone morphogenesis	P28481, P11087, Q05793	3	1.6	0.0029	2.5376
GOTERM_BP_DIRECT	eye morphogenesis	Q01721, O88207, Q3U962	3	1.6	0.001	3
GOTERM_BP_DIRECT	positive regulation of DNA replication	P05017, P14211, Q61937, P21460	4	2.1	0.0099	2.00436
GOTERM_BP_DIRECT	protein localization to nucleus	P14211, P51859, P11087, P48678	4	2.1	0.0056	2.25181
GOTERM_BP_DIRECT	sarcomere organization	P63260, P19001, P11679, O88342	4	2.1	0.0033	2.48149
GOTERM_BP_DIRECT	protein heterotrimerization	P11087, Q01149, Q02788, Q04857	4	2.1	0.00094	3.02687
GOTERM_BP_DIRECT	extracellular fibril organization	O08999, O88207, P21460, P08121	4	2.1	0.00017	3.76955
GOTERM_BP_DIRECT	negative regulation of angiogenesis	Q03350, P63089, P08122, P07214, P28654	5	2.6	0.006	2.22185
GOTERM_BP_DIRECT	blood vessel development	O88207, P11087, Q01149, P28301, P08121	5	2.6	0.0049	2.3098
GOTERM_BP_DIRECT	wound healing	P11087, P28301, P08121, P58771, P11276	5	2.6	0.0049	2.3098
GOTERM_BP_DIRECT	translational elongation	P57776, Q8BGY2, P10126, O70251, P47955	5	2.6	0.0013	2.88606
GOTERM_BP_DIRECT	negative regulation of endopeptidase activity	P25785, Q8BKV0, P12023, P21460, Q62426	5	2.6	0.0012	2.92082
GOTERM_BP_DIRECT	positive regulation of cell-substrate adhesion	P10493, Q99K41, Q8CD91, P63089, P37889	5	2.6	0.00091	3.04096
GOTERM_BP_DIRECT	platelet aggregation	P63260, Q8VDD5, P60710, Q8BTM8, Q3THE2	5	2.6	0.00056	3.25181
GOTERM_BP_DIRECT	positive regulation of neuron projection development	P28798, P61979, P17225, P10126, P63089, Q01768	6	3.2	0.0091	2.04096
GOTERM_BP_DIRECT	regulation of cell shape	Q8VDD5, P63089, P26041, P11276, Q3THE2, Q61879	6	3.2	0.0082	2.08619
GOTERM_BP_DIRECT	response to oxidative stress	O08997, P33434, P08228, P12023, P21460, O88452	6	3.2	0.0064	2.19382
GOTERM_BP_DIRECT	cellular response to amino acid stimulus	Q925I7, P33434, P11087, Q01149, Q3U962, P08121, Q04857, P02463	8	4.2	0.00045	3.34679
GOTERM_BP_DIRECT	negative regulation of peptidase activity	P70296, Q63870, P25785, Q8BKV0, P12023, P21460, Q62426, Q61508	8	4.2	0.00024	3.61979
GOTERM_BP_DIRECT	extracellular matrix organization	P10493, Q99K41, Q3V1G4, Q62009, Q8CD91, P12023, Q05793, P11276	8	4.2	6.6e-05	4.18046
GOTERM_BP_DIRECT	collagen fibril organization	O88207, P28481, Q61245, P11087, Q01149, Q3U962, P28301, P08121	8	4.2	1.3e-07	6.88606
GOTERM_BP_DIRECT	RNA splicing	Q9JJW6, Q8VIJ6, Q91Z31, Q569Z6, P61979, P62317, P17225, Q9WV02, P63017	9	4.8	0.0025	2.60206
GOTERM_BP_DIRECT	positive regulation of cell migration	P05017, Q925I7, P20029, P33434, P07141, P02469, P11087, Q6PDN3, P11276	9	4.8	0.00086	3.0655
GOTERM_BP_DIRECT	mRNA processing	Q9JJW6, Q8VIJ6, Q91Z31, Q569Z6, P61979, P62317, P17225, Q9WV02, P63017, Q80X82	10	5.3	0.0041	2.38722
GOTERM_BP_DIRECT	positive regulation of cell proliferation	Q01721, P05017, Q91V98, Q925I7, Q8BGY2, P14211, P53996, P07141, Q61937, P21460, P11276, P97946	12	6.3	0.0074	2.13077
GOTERM_BP_DIRECT	angiogenesis	Q9JHI0, Q8VDD5, P09405, P33434, Q64299, Q8BTM8, Q05793, P08122, P02463, P11276, Q61508, P97946	12	6.3	1.9e-05	4.72125
GOTERM_BP_DIRECT	negative regulation of apoptotic process	Q01721, P05017, P97313, P20029, P61979, P09405, P07724, Q61937, Q8BTM8, Q01768, P08228, P11276, Q61316	13	6.9	0.004	2.39794
GOTERM_BP_DIRECT	cell adhesion	Q63870, Q64299, Q99K41, Q62009, Q62523, P11276, O88207, Q8VDD5, P10493, Q03350, P02469, Q02788, P12023, Q07797, Q04857, Q4VA61, Q80X82, Q61879	18	9.5	7.3e-06	5.13668

## Sheet: Molecular Function 
Term	Molecular Function	Genes	Count	%	p-value	-log (p-value)
GOTERM_MF_DIRECT	peptidase activator activity	P12023, Q61398, P11276	3	1.6	0.0076	2.11919
GOTERM_MF_DIRECT	insulin-like growth factor I binding	P47880, Q07079, P47879	3	1.6	0.0042	2.37675
GOTERM_MF_DIRECT	insulin-like growth factor II binding	P47880, Q07079, P47879	3	1.6	0.0033	2.48149
GOTERM_MF_DIRECT	cysteine-type endopeptidase inhibitor activity	P12400, P21460, Q62426, P29699	4	2.1	0.0058	2.23657
GOTERM_MF_DIRECT	insulin-like growth factor binding	Q64299, P47880, Q07079, P47879	4	2.1	0.002	2.69897
GOTERM_MF_DIRECT	glycosaminoglycan binding	Q8CD91, Q8BKV0, P63089, P28654	4	2.1	0.0016	2.79588
GOTERM_MF_DIRECT	translation elongation factor activity	P57776, Q8BGY2, P10126, O70251	4	2.1	0.0012	2.92082
GOTERM_MF_DIRECT	proteoglycan binding	P10605, O88207, P10493, P63089	4	2.1	7.3e-05	4.13668
GOTERM_MF_DIRECT	structural constituent of cytoskeleton	P63260, P20152, Q9QXS1, P58774, P58771	5	2.6	0.0042	2.37675
GOTERM_MF_DIRECT	collagen binding	P10605, P10493, Q61398, P07214, P28654	5	2.6	0.0037	2.4318
GOTERM_MF_DIRECT	copper ion binding	O08997, O09164, P97873, P08228, P28301	5	2.6	0.0025	2.60206
GOTERM_MF_DIRECT	laminin binding	P16045, P09405, P10493, Q8BV57, Q61508	5	2.6	0.00016	3.79588
GOTERM_MF_DIRECT	protease binding	P25785, Q05793, P21460, Q62426, P11276, Q61508	6	3.2	0.0066	2.18046
GOTERM_MF_DIRECT	glycoprotein binding	P16045, P01887, P20029, P14211, P20152, Q8BTM8	6	3.2	0.0019	2.72125
GOTERM_MF_DIRECT	peptidase inhibitor activity	P70296, Q63870, P25785, Q8BKV0, P12023, P21460, Q62426	7	3.7	0.0022	2.65758
GOTERM_MF_DIRECT	extracellular matrix binding	Q91V98, P10493, Q3V1G4, P07214, Q8BV57, P37889, P28654	7	3.7	3.3e-07	6.48149
GOTERM_MF_DIRECT	platelet-derived growth factor binding	O88207, P28481, P11087, Q01149, P08121, Q04857, P02463	7	3.7	1.5e-09	8.82391
GOTERM_MF_DIRECT	integrin binding	P05017, P14211, Q64299, P25785, P02469, Q61554, P08121, P11276	8	4.2	0.00011	3.95861
GOTERM_MF_DIRECT	growth factor activity	P05017, Q925I7, Q64299, P51859, Q9CXI5, P07141, Q62000, P63089, P98063, P97946	10	5.3	3.2e-05	4.49485
GOTERM_MF_DIRECT	extracellular matrix structural constituent	O88207, P28481, Q61245, P02469, P11087, Q01149, Q61554, Q3U962, P08121, P08122, P02463	11	5.8	3.8e-13	12.4202
GOTERM_MF_DIRECT	actin binding	Q6IRU2, Q8VDD5, Q9QXS1, O88342, P21107, Q6PDN3, Q8BTM8, P07091, P13020, P58774, P58771, P26041, Q61879	13	6.9	0.00035	3.45593
GOTERM_MF_DIRECT	heparin binding	O08999, O88207, Q64299, Q03350, P51859, Q62009, Q8CD91, Q62000, P63089, P12023, Q61398, Q62356, P11276	13	6.9	5.2e-08	7.284
GOTERM_MF_DIRECT	structural molecule activity	Q6NXH9, P19001, P04104, Q922U2, P48678, Q3TTY5, P14733, Q3UV17, Q9DCV7, P02535, Q6IFX2, P20152, Q6IFZ6, P11679, Q8VED5	15	7.9	1.5e-08	7.82391
GOTERM_MF_DIRECT	enzyme binding	P20029, P97313, P10639, P63017, Q6PDN3, P08228, O88452, P70296, P07724, P02469, Q61937, Q8VED5, O35887, Q01768, P12023, Q61508	16	8.5	1.9e-05	4.72125
GOTERM_MF_DIRECT	identical protein binding	P63260, P01887, Q63870, Q99K41, Q8CFG8, P11087, P08228, P21460, P09405, P60710, P20152, P28481, Q01149, P07091, P12023, Q61112, Q8CG14	17	9	0.002	2.69897
GOTERM_MF_DIRECT	calcium ion binding	Q02819, Q91V98, Q8BH64, P13020, O08999, P14211, Q8CD91, P50543, Q61112, Q62356, Q60605, Q8CG16, P14069, Q8CFG8, Q3THE2, Q9JHI0, P09405, P10493, Q03350, Q8BKV0, P07091, O35887, Q61554, P98063, P07214, P37889, Q05186, Q8CG14	28	14.8	2e-10	9.69897
GOTERM_MF_DIRECT	poly(A) RNA binding	Q91Z31, P61979, Q569Z6, P61982, P61957, P51859, P63017, Q62523, Q62426, Q64433, P16045, P14211, P17225, Q8VDD5, Q9WV02, Q9QXS1, P53996, Q9CXI5, Q61937, P62858, Q80XU3, Q8K310, P62806, Q9R099, P28798, P97313, Q99020, Q8BGD9, Q9CY58, Q9CPS7, P10639, O89086, P70296, P27773, Q8VIJ6, P62317, P09405, P10126, Q8BTM8, P07091, P28654	41	21.7	6.2e-12	11.2076
GOTERM_MF_DIRECT	metal ion binding	Q02819, Q8BH64, O88491, Q62009, P25785, P13020, Q3U962, Q62523, O08997, P14211, P33434, P53996, P28481, Q8CD91, P97873, Q7TPQ3, P12023, Q8K310, Q01768, P50543, P28301, Q05793, Q61112, Q7SIG6, P98195, P14069, P11087, Q8CFG8, Q6PDN3, P08228, P08121, Q00493, Q3THE2, Q9JHI0, Q6IRU2, P07724, P40142, O09164, Q921I1, Q61245, Q01149, P07091, O35887, P98063, P07214, Q8CG14, Q05186	47	24.9	0.0073	2.13668
GOTERM_MF_DIRECT	protein binding	P63260, P05017, Q9WTX5, P61979, Q8BH64, Q922U2, P63017, Q62523, O88452, P02535, P16045, Q8VDD5, P17225, P07141, P97873, P12023, Q05793, O70251, Q62356, P01887, Q99020, P97313, P14069, Q99K41, P11087, P08228, P11276, Q8VIJ6, P27773, P09405, O88207, P10126, Q03350, Q921I1, O09164, P02469, Q01149, Q07797, Q61879, P37889, Q91Z31, O89051, P61982, Q569Z6, P19001, O88491, P51859, P48678, P13020, O08789,…	77	40.7	8.2e-06	5.08619

## Sheet: Cellular Component 
Term	Cellular Component	Genes	Count	%	p-value	-log (p-value)
GOTERM_CC_DIRECT	myosin II complex	Q8VDD5, Q3THE2, Q61879	3	1.6	0.0029	2.5376
GOTERM_CC_DIRECT	cleavage furrow	Q8VDD5, P21107, Q6PDN3, Q61879	4	2.1	0.0033	2.48149
GOTERM_CC_DIRECT	filamentous actin	P63260, Q6IRU2, P21107, P58771	4	2.1	0.003	2.52288
GOTERM_CC_DIRECT	basal lamina	P10493, P02469, Q05793, P11276	4	2.1	0.00094	3.02687
GOTERM_CC_DIRECT	nuclear matrix	Q8VIJ6, P48678, Q8K310, P14733, P07214	5	2.6	0.0084	2.07572
GOTERM_CC_DIRECT	cell periphery	P19001, P10493, P11679, Q01768, P26041	5	2.6	0.0057	2.24413
GOTERM_CC_DIRECT	neuromuscular junction	Q8VDD5, Q62009, P63089, P12023, Q61879	5	2.6	0.0035	2.45593
GOTERM_CC_DIRECT	cortical cytoskeleton	Q6IRU2, Q8VDD5, P60710, P21107, Q8BTM8	5	2.6	0.00028	3.55284
GOTERM_CC_DIRECT	sarcolemma	P10605, P19001, Q9QXS1, P11679, Q02788, Q04857	6	3.2	0.0056	2.25181
GOTERM_CC_DIRECT	brush border	Q8VDD5, Q9QXS1, Q8BTM8, Q60605, Q3THE2, Q61879	6	3.2	0.00096	3.01773
GOTERM_CC_DIRECT	nucleosome	P84244, P10854, Q7TPQ3, Q8CGP5, Q8R1M2, P62806	6	3.2	0.0008	3.09691
GOTERM_CC_DIRECT	stress fiber	Q6IRU2, Q8VDD5, P21107, Q6PDN3, Q62523, Q3THE2, Q61879	7	3.7	5.2e-05	4.284
GOTERM_CC_DIRECT	ribonucleoprotein complex	Q99020, P61979, P62317, P09405, Q9WV02, P60710, P63017, Q61937, P62858, P47955	10	5.3	0.0044	2.35655
GOTERM_CC_DIRECT	keratin filament	Q9DCV7, P02535, Q6NXH9, P04104, Q6IFZ6, Q922U2, P11679, Q8VED5, Q3TTY5, Q3UV17	10	5.3	3.8e-10	9.42022
GOTERM_CC_DIRECT	neuronal cell body	P70296, P05017, Q91Z31, Q64299, P25785, P10639, P63017, P51910, Q8BTM8, P08228, P21460, Q00493, Q61879	13	6.9	0.0068	2.16749
GOTERM_CC_DIRECT	blood microparticle	P63260, Q8CG16, P04104, P63017, Q8CFG8, P13020, P29699, P11276, P60710, P07724, Q921I1, Q07797, P26041, Q8CG14	14	7.4	6.4e-10	9.19382
GOTERM_CC_DIRECT	collagen trimer	Q63870, Q99K41, P11087, Q3U962, P08121, P08122, P02463, O88207, P28481, Q61245, Q01149, Q02788, P28301, Q04857	14	7.4	7.5e-13	12.1249
GOTERM_CC_DIRECT	cell surface	P20029, P63017, P25785, P70296, P27773, P16045, P10605, P14211, P09405, Q921I1, P63089, P12023, P07214, P26041, Q4VA61	15	7.9	0.0041	2.38722
GOTERM_CC_DIRECT	myelin sheath	P63260, P61982, P20029, P63017, P08228, P13020, P70296, P27773, P60710, P10126, P40142, P07724, O88342, Q01768, P26041	15	7.9	5.4e-09	8.26761
GOTERM_CC_DIRECT	protein complex	P63017, P08228, P13020, P58771, P29699, Q3THE2, P84244, P14211, Q8VDD5, P60710, P07724, Q9EQU5, Q02788, Q8BTM8, P62806, Q04857	16	8.5	0.0014	2.85387
GOTERM_CC_DIRECT	focal adhesion	P01887, P61979, P20029, P61982, P63017, P13020, Q62523, P27773, P14211, Q8VDD5, P60710, Q9QXS1, P20152, Q61937, Q8BTM8, Q05793, P26041	17	9	8.4e-07	6.07572
GOTERM_CC_DIRECT	intermediate filament	Q6NXH9, P19001, P04104, Q922U2, P63017, P48678, Q3TTY5, Q3UV17, P14733, Q9DCV7, P02535, Q6IFX2, P20152, Q6IFZ6, P11679, Q8VED5, Q01768	17	9	1.8e-14	13.7447
GOTERM_CC_DIRECT	basement membrane	Q63870, P25785, P21460, P08122, P02463, P11276, O88207, P10493, P07724, Q03350, Q921I1, P28481, Q8CD91, P97873, P02469, P63089, Q61554, Q05793, P07214	19	10.1	6.5e-18	17.1871
GOTERM_CC_DIRECT	perinuclear region of cytoplasm	P98195, Q8BH64, P14069, P63017, P48678, P13020, P21460, O88452, P10605, P14211, Q9QXS1, P20152, Q9EQU5, Q921I1, P07141, P02469, P51910, Q8BTM8, P07091, P63089, P12023, Q01768, P26041	23	12.2	4.7e-08	7.3279
GOTERM_CC_DIRECT	proteinaceous extracellular matrix	Q64299, Q63870, Q62009, Q62000, Q3U962, P02463, P16045, P33434, P97873, Q8CD91, P28481, Q02788, P28301, Q05793, Q61508, Q99K41, Q3V1G4, P11087, P08121, P08122, P11276, Q9JHI0, O88207, P10493, Q03350, P02469, Q61245, Q01149, Q8BKV0, Q61554, P63089, P98063, Q07797, P07214, Q04857, P37889, P28654	37	19.6	2.8e-28	27.5528
GOTERM_CC_DIRECT	extracellular matrix	Q64299, Q62009, Q62000, Q3U962, Q8BV57, P02463, P29699, P16045, O08999, P14211, P33434, P97873, P28481, Q640N1, Q02788, Q05793, Q61508, P18242, P04104, Q99K41, P11087, P08228, P08121, P08122, P11276, Q9JHI0, O88207, P10493, Q03350, O09164, P02469, Q61245, Q01149, Q8BKV0, Q61554, Q61398, Q07797, Q04857, P37889, P28654	40	21.2	2.7e-40	39.5686
GOTERM_CC_DIRECT	extracellular space	P63260, P05017, P63017, Q62426, P29699, O88452, P16045, Q925I7, Q9WV02, P07141, P12023, Q05793, Q62356, Q61508, P18242, P28798, P01887, P11087, P08228, P08121, P11276, P27773, P10605, Q61207, P10126, P07724, O09164, Q921I1, P02469, Q01149, Q61398, Q07797, P26041, O89051, Q02819, Q63870, Q62009, P51859, P25785, Q62000, P13020, P47879, Q8BV57, Q9QYZ8, O08999, P14211, P33434, P47880, P28481, Q02788,…	67	35.4	1.4e-28	27.8539
GOTERM_CC_DIRECT	nucleus	P63260, Q9WTX5, P61979, Q8BGY2, Q922U2, P63017, Q9Z2U1, Q62523, Q62426, Q8BIP0, P16045, Q9WV02, Q8VDD5, P17225, P62897, Q9CXI5, Q80XU3, Q8CGP5, P50543, P26350, Q99020, P97313, Q9CPS7, P14069, P08228, Q3UV17, P14733, Q8VIJ6, P27773, P09405, P62317, P10126, P07724, Q9EQU5, O09164, P10854, Q9CR00, P26041, Q61879, Q9JJW6, Q02819, Q91Z31, Q569Z6, O88491, P51859, P61957, P48678, P13020, O08789, Q8R1M2,…	78	41.3	0.0022	2.65758
GOTERM_CC_DIRECT	extracellular region	P05017, Q64299, Q3U962, P29699, P02463, O88452, P16045, Q925I7, Q9CXI5, P07141, P97873, Q05793, Q62356, Q61508, P18242, P28798, P01887, Q99K41, Q3V1G4, Q8VDV0, P11087, P08228, P08121, P08122, Q07079, P11276, P27773, Q9JHI0, P10605, Q61207, O88207, P07724, Q03350, Q921I1, O09164, P02469, Q61245, Q01149, O35887, P63089, Q61398, Q07797, P37889, Q02819, O89051, Q63870, Q62009, P25785, Q62000, P13020,…	79	41.8	1e-33	33
GOTERM_CC_DIRECT	cytoplasm	P63260, P05017, Q9WTX5, P61979, Q8BGY2, Q8BH64, P37804, Q64299, Q922U2, P63017, Q9Z2U1, Q62523, Q62426, P58771, Q8BIP0, P16045, Q8VDD5, P17225, P97873, P62858, Q80XU3, P12023, P50543, O70251, P01887, Q99020, P14069, P11087, P08228, P14733, Q8VIJ6, P27773, Q6IFX2, P10605, P09405, P62317, P10126, P07724, P10854, Q9EQU5, O09164, P63089, Q9CR00, P26041, Q61879, Q9JJW6, Q02819, Q91V98, P61982, Q62009,…	90	47.6	0.00018	3.74473
GOTERM_CC_DIRECT	extracellular exosome	P63260, Q9WTX5, P61979, Q9Z2U1, P29699, P62858, Q62356, P18242, P01887, P08228, P11276, Q3THE2, P09405, Q61207, P07724, P10126, O09164, P02469, Q07797, P37889, Q61879, Q91V98, O89051, Q02819, P19001, Q64433, P84244, O08999, P47880, P51910, Q640N1, Q01768, Q60605, Q8CG16, P20029, Q9CY58, P04104, P10639, Q6PDN3, P21460, Q00493, Q9DCV7, P70296, Q9WV54, Q6IFZ6, P07091, Q8BTM8, Q61554, Q8CG14, Q8BH64,…	100	52.9	5e-36	35.301
