# Supplementary material for: The Anti-Apoptotic Effect of ASC-Exosomes in an In Vitro ALS Model and Their Proteomic Analysis
Source: Cells. 2019 Sep 14;8(9):1087. doi: 10.3390/cells8091087 (PMC6770878; doi:10.3390/cells8091087)
Supplement: Supplementary file 1 [file cells-08-01087-s001.zip › Supplementary material 4_Table S4 (ClueGOResultTable KEGG).xlsx]

## Sheet: ClueGO Results
GOID	GOTerm	Term PValue	Term PValue Corrected with Bonferroni step down	Group PValue	Group PValue Corrected with Bonferroni step down	% Associated Genes	Nr. Genes	Associated Genes Found
GO:0004210	Apoptosis	0.00098	0.0088	0.00098	0.00098	5.14706	7	[Actb, Actg1, Ctsb, Ctsd, Cycs, Lmna, Lmnb1]
GO:0005205	Proteoglycans in cancer	3.9e-06	7.4e-05	3.9e-06	2.7e-05	5.85366	12	[Actb, Actg1, Col1a1, Col1a2, Dcn, Eif4b, Flna, Fn1, Hspg2, Igf1, Mmp2, Msn]
GO:0004611	Platelet activation	0.00057	0.0057	0.00057	0.0011	5.64516	7	[Actb, Actg1, Col1a1, Col1a2, Col3a1, Myl12b, Mylk]
GO:0004612	Antigen processing and presentation	8.3e-05	0.0011	8.3e-05	0.00033	7.69231	7	[B2m, Calr, Ctsb, Hspa4, Hspa5, Hspa8, Pdia3]
GO:0005150	Staphylococcus aureus infection	0.003	0.021	2.6e-05	0.00013	7.69231	4	[C1ra, C1s1, C1s2, Krt10]
GO:0005322	Systemic lupus erythematosus	3.6e-05	0.00055	2.6e-05	0.00013	6.33803	9	[C1ra, C1s1, C1s2, H2afj, H3f3b, H3f3c, Hist1h2af, Hist1h2bm, Hist1h4h]
GO:0005410	Hypertrophic cardiomyopathy (HCM)	5.2e-06	9.3e-05	1.7e-05	0.0001	9.52381	8	[Actb, Actg1, Igf1, Lmna, Tpm1, Tpm2, Tpm3, Tpm4]
GO:0005414	Dilated cardiomyopathy	8e-06	0.00013	1.7e-05	0.0001	8.98876	8	[Actb, Actg1, Igf1, Lmna, Tpm1, Tpm2, Tpm3, Tpm4]
GO:0004530	Tight junction	0.00012	0.0016	0.00022	0.00066	5.38922	9	[Actb, Actg1, Hspa4, Msn, Myh10, Myh9, Myl12b, Myl6, Sympk]
GO:0004810	Regulation of actin cytoskeleton	0.00017	0.0021	0.00022	0.00066	4.6729	10	[Actb, Actg1, Fn1, Gsn, Msn, Myh10, Myh9, Myl12b, Mylk, Pdgfd]
GO:0004151	PI3K-Akt signaling pathway	1.9e-06	3.8e-05	2.2e-11	1.8e-10	4.62428	16	[Col1a1, Col1a2, Col2a1, Col4a1, Col4a2, Col6a1, Col6a2, Csf1, Eif4b, Fn1, Igf1, Lamb1, Pdgfd, Thbs2, Vegfd, Ywhag]
GO:0004510	Focal adhesion	8e-13	1.8e-11	2.2e-11	1.8e-10	9.54774	19	[Actb, Actg1, Col1a1, Col1a2, Col2a1, Col4a1, Col4a2, Col6a1, Col6a2, Flna, Fn1, Igf1, Lamb1, Myl12b, Mylk, Pdgfd, Thbs2, Vegfd, Zyx]
GO:0004512	ECM-receptor interaction	2.3e-09	4.8e-08	2.2e-11	1.8e-10	13.253	11	[Col1a1, Col1a2, Col2a1, Col4a1, Col4a2, Col6a1, Col6a2, Fn1, Hspg2, Lamb1, Thbs2]
GO:0004933	AGE-RAGE signaling pathway in diabetic complications	1.9e-05	0.0003	2.2e-11	1.8e-10	8	8	[Col1a1, Col1a2, Col3a1, Col4a1, Col4a2, Fn1, Mmp2, Vegfd]
GO:0004974	Protein digestion and absorption	3.8e-10	8.4e-09	2.2e-11	1.8e-10	13.3333	12	[Col11a1, Col1a1, Col1a2, Col2a1, Col3a1, Col4a1, Col4a2, Col5a1, Col5a2, Col6a1, Col6a2, Col7a1]
GO:0005146	Amoebiasis	0.00021	0.0024	2.2e-11	1.8e-10	6.60377	7	[Col1a1, Col1a2, Col3a1, Col4a1, Col4a2, Fn1, Lamb1]
GO:0005222	Small cell lung cancer	0.0027	0.021	2.2e-11	1.8e-10	6.0241	5	[Col4a1, Col4a2, Cycs, Fn1, Lamb1]
